# Supplementary material for: Impact of COVID-19, lockdowns and vaccination on immune responses in a HIV cohort in the Netherlands
Source: Front Immunol. 2024 Dec 18;15:1459593. doi: 10.3389/fimmu.2024.1459593 (PMC11688194; doi:10.3389/fimmu.2024.1459593)
Supplement: Supplementary file 2 [file Table1.xlsx]

## Sheet: Legends
Table legends
Table S1	Characteristics of participants from 200FG study included for analysis
Table S2	Statistical test for means of PCA analysis proteome
Table S3	Demographic of individuals in the COVID-19 infection study
Table S4	Demographic of individuals used in the Lockdown study
Table S5	Demographic of individuals used in the Vaccination study
Table S6	Vaccines used in the Discovery cohort
Table S7	Sigificant Lockdown associated CpG sites, FDR<0.05, all ethnicity, Discovery cohort
Table S8	Sigificant Lockdown associated CpG sites which can be validated, all ethnicity, Discovery cohort
Table S9	Sigificant Vaccination associated CpG sites, FDR<0.05, all ethnicity, Discovery cohort
Table S10	Sigificant Vaccination associated CpG sites which can be validated, all ethnicity, Discovery cohort
Table S11	Sigificant CpG sites associated with mRNA vaccine and other kinds of vaccine usage, FDR<0.05, all ethnicity, Discovery cohort
Table S12	Sigificant CpG sites associated with COVID-19 infection in the European population, FDR<0.05, Discovery cohort
TableS13	Validated differentially expressed proteins after Lockdown
TableS14	Validated differentially expressed proteins after Vaccination
TableS15	Stimuli PBMC stimulation experiment
TableS16	Elisa panels PBMC stimulation experiment

## Sheet: Table S1
Table S1	Characteristics of participants from 200FG study included for analysis
	200FG
n analyzed	30
age η(IQR)	52.5(36-59)
female	0.17
reported positive COVID test*	0.82
reported COVID-19 immunization*	1
* missing data 7%

## Sheet: Table S2
Table S2: PCA
Wilcoxon rank sum test for difference in PC1 and PC2
Group 1	Group 2	PC1 adj p	PC1	PC2 adj p	PC2
pre-pandemic	post-lockdown	9.24e- 6	****	2.5 e-2	*
pre-pandemic	COVID-19	9.72e-16	****	6.5 e-1	ns
pre-pandemic	vaccinated	4.3 e- 2	*	1.39e-5	****
post-lockdown	COVID-19	2.23e- 7	****	6.5 e-1	ns
post-lockdown	vaccinated	2.9 e- 2	*	2.5 e-2	*
COVID-19	vaccinated	1.3 e-10	****	2.5 e-2	*
Medians [Q1-Q3]
	Pre-pandemic	Post-lockdown	COVID-19	Vaccinated
PC1	3.8[-9 - 16]	-2.9[-16 - 13]	-13[-24 - 1.2]	0.84[-12 - 15]
PC2	1.6[-6.6 - 9.5]	-0.5[-7.9 - 6.8]	0.76[-7.4 - 8]	-2.5[-8.9 - 4.2]
PC3	5.3[1.2 - 9.8]	0.96[-4.7 - 6]	0.76[-3.4 - 5]	-4,5[-11 - 1.8]
PC4	-5.2[-9.4 - -0.29]	0.025[-4.3 - 4.9]	2.7[-0.98 - 6.5]	1.3[-1.8 - 5.7]

## Sheet: Table S3
Table S3	Demographic of individuals in the COVID-19 infection study
Discovery	All Ethnicity			European
Description	Total	COVID-19	NoCOVID-19	Total	COVID-19	NoCOVID-19
No of Samples	842	137	705	605	80	525
Age (Yrs)	19-80	21-68	19-80	21-80	21-68	23-80
Gender(M/F)	701/141	106/31	595/110	535/70	65/15	470/55
Weight (Kg)	47-142.9	52-140.1	47-142.9	47-140.1	55-140.1	47-130
BMI (Kg/m2)	15.48-46.53	17.35-39.24	15.48-46.53	15.48-39.24	17.35-39.24	15.48-38.63
Height (cm)	150-204	153-198	150-204	150-204	153-198	150-204
Validation	All Ethnicity			European
Description	Total	COVID-19	NoCOVID-19	Total	COVID-19	NoCOVID-19
No of Samples	160	34	126	140	29	111
Age (Yrs)	25-76	28-73	25-76	26-76	28-73	26-76
Gender(M/F)	132/28	27/7	105/21	122/18	26/3	96/15
Weight (Kg)	51-130	56.4-130	51-129.3	51-130	56.4-130	51-129.3
BMI (Kg/m2)	18.82-40.41	19.72-37.14	18.82-40.41	18.82-40.41	19.72-37.14	18.82-40.41
Height (cm)	154-198	159-194	154-198	154-198	164-194	154-198

## Sheet: Table S4
TableS4	Demographic of individuals used in the Lockdown study
Discovery	All Ethncity			European
Description	Total	Lockdown	NonLockdown	Total	Lockdown	NonLockdown
No of Samples	984	705	279	761	525	236
Age (Yrs)	19-84	19-80	21-84	21-84	23-80	21-84
Gender(M/F)	855/129	595/110	260/19	697/64	470/55	227/9
Weight (Kg)	47-150	47-142.9	48.7-150	47-150	47-130	50.8-150
BMI (Kg/m2)	15.48-46.53	15.48-46.53	16.85-42.9	15.48-38.63	15.48-38.63	18.87-38.27
Height (cm)	150-207	150-204	154-207	150-207	150-204	154-207
Validation	All Ethncity			European
Description	Total	Lockdown	NonLockdown	Total	Lockdown	NonLockdown
No of Samples	207	126	81	178	111	67
Age (Yrs)	20-76	25-76	20-76	26-76	26-76	30-76
Gender(M/F)	176/31	105/21	71/10	158/20	96/15	62/5
Weight (Kg)	49.3-129.3	51-129.3	49.3-121.1	51-129.3	51-129.3	61-121.1
BMI (Kg/m2)	17.63-40.41	18.82-40.41	17.63-39.41	17.63-40.41	18.82-40.41	17.63-39.41
Height (cm)	144-198	154-198	144-197	154-198	154-198	156-197

## Sheet: Table S5
Table S5	Demographic of individuals used in the Vaccination study
Discovery	All Ethnicity			European
Description	Total	Vaccinated	NonVaccinated	Total	Vaccinated	NonVaccinated
No of Samples	1035	330	705	747	222	525
Age (Yrs)	19-84	19-84	19-80	23-84	25-84	23-80
Gender(M/F)	868/167	273/57	595/110	664/83	194/28	470/55
Weight (Kg)	47-142.9	48-139.8	47-142.9	47-139.8	49-139.8	47-130
BMI (Kg/m2)	15.48-48.37	18.01-48.37	15.48-46.53	15.48-48.37	18.01-48.37	15.48-38.63
Height (cm)	150-204	150-202	150-204	150-204	158-202	150-204
Validation	All Ethnicity			European
Description	Total	Vaccinated	NonVaccinated	Total	Vaccinated	NonVaccinated
No of Samples	190	64	126	167	56	111
Age (Yrs)	25-77	30-77	25-76	26-77	30-77	26-76
Gender(M/F)	161/29	56/8	105/21	149/18	53/3	96/15
Weight (Kg)	51-129.3	51.6-125.8	51-129.3	51-129.3	57-109.2	51-129.3
BMI (Kg/m2)	18.3-43.53	18.3-43.53	18.82-40.41	18.82-40.41	19.41-38.42	18.82-40.41
Height (cm)	153-198	153-195	154-198	154-198	158-195	154-198

## Sheet: Table S6
Table S6	Vaccines used in the Discovery cohort
Vaccines used in the Discovery cohort
Vaccine type	BioNTech/Pfizer	Moderna	CureVac	Janssen	Unknown
Number of individuals	298	18	55	9	4

## Sheet: Table S7
Table S7	Sigificant Lockdown associated CpG sites, FDR<0.05, all ethnicity, Discovery cohort
CpG Site	Effect Size	StdError	pval	FDR	chr	pos	Relation_to_Island	Great Annotated Genes
cg00000714	-0.0462834	0.0153326	0.00253917	0.0397809	chr19	54695678	S_Shore	MBOAT7 (-2013), TSEN34 (+1097)
cg00001755	0.102614	0.0307017	0.000830876	0.0191665	chr17	48946790	S_Shore	TOB1 (-3085)
cg00001997	0.0367	0.0123392	0.00293705	0.0437226	chr11	107986912	OpenSea	ACAT1 (-5330), CUL5 (+107454)
cg00002028	0.0859253	0.026932	0.0014205	0.0272769	chr1	20960010	N_Shore	PINK1 (+63)
cg00002591	0.045962	0.0123346	0.00019435	0.00729574	chr3	52870543	OpenSea	MUSTN1 (-1309), ENSG00000243696 (-799)
cg00002743	-0.107143	0.0209794	3.27238e-07	7.43843e-05	chr2	86742476	OpenSea	KDM3A (+74553), RNF103 (+108501)
cg00002780	0.0387609	0.0128667	0.00259104	0.0402958	chr14	100495941	OpenSea	EVL (-35673), EML1 (+236262)
cg00003167	0.0731396	0.0164177	8.39204e-06	0.000811464	chr12	56742755	OpenSea	IL23A (+10093), STAT2 (+11102)
cg00003173	0.0738548	0.0203002	0.000274623	0.00923809	chr3	14166750	Island	CHCHD4 (-381), TMEM43 (+311)
cg00004055	-0.0428803	0.0129041	0.000890575	0.0200684	chr16	66586745	S_Shore	TK2 (-2431), CKLF (+276)
cg00005077	-0.112405	0.0279303	5.7099e-05	0.00314264	chr10	46168236	Island	ZFAND4 (-441)
cg00005164	-0.0743261	0.0170564	1.31459e-05	0.00111963	chr19	35511522	N_Shore	SCN1B (-10202), GRAMD1A (+20332)
cg00005597	-0.0265202	0.00874234	0.00241709	0.0385702	chr14	70102931	OpenSea	SRSF5 (-90685), KIAA0247 (+24619)
cg00005619	-0.037788	0.0113422	0.000863441	0.0196505	chr11	47608722	N_Shelf	FAM180B (+525)
cg00006032	-0.0861983	0.0133272	9.94069e-11	1.34422e-07	chr14	66974439	Island	GPHN (+315)
cg00006609	0.0532327	0.0172132	0.00198447	0.0339345	chr19	2010308	OpenSea	BTBD2 (+5410), CSNK1G2 (+69121)
cg00006884	-0.0522638	0.0162339	0.00128445	0.0255565	chr7	23637030	Island	CCDC126 (+33)
cg00007800	0.0458609	0.0152433	0.00262454	0.0406399	chr1	1838518	N_Shore	GNB1 (-16024), CALML6 (-7747)
cg00008034	-0.076717	0.0160364	1.71894e-06	0.000253943	chr8	139738153	OpenSea	FAM135B (-229089), COL22A1 (+188082)
cg00008103	-0.0476614	0.0129371	0.000229516	0.00818462	chr2	202009322	OpenSea	CASP10 (-38281), CFLAR (+28496)
cg00008387	-0.0788833	0.0119611	4.2525e-11	6.80541e-08	chr16	50059011	Island	CNEP1R1 (+691)
cg00008404	0.045658	0.014982	0.00230734	0.0374093	chr9	138563419	OpenSea	LCN9 (+8252), SOHLH1 (+27954)
cg00009292	-0.0918343	0.0272425	0.000748985	0.0179131	chr1	50882082	Island	DMRTA2 (+7089), ELAVL4 (+310119)
cg00009834	-0.0644052	0.0148752	1.49306e-05	0.00122799	chr1	1347671	OpenSea	MRPL20 (-4979)
cg00009944	0.0543351	0.0175264	0.00193402	0.0333586	chr21	48017232	N_Shore	S100B (+7888), DIP2A (+138209)
cg00010046	-0.043789	0.0136226	0.00130701	0.0258473	chr16	88729480	Island	MVD (+37)
cg00010789	-0.0582045	0.0159906	0.00027272	0.00919531	chr2	232321341	OpenSea	NCL (+7963), B3GNT7 (+61088)
cg00011122	-0.0858341	0.0256067	0.000802252	0.0187349	chr16	11439027	N_Shore	RMI2 (-260)
cg00011346	0.143297	0.0234411	9.77232e-10	8.29959e-07	chr2	213403859	Island	ERBB4 (-295)
cg00011578	-0.0528245	0.0118995	9.02917e-06	0.000856277	chr19	46850432	Island	PPP5C (+182)
cg00011717	-0.0478434	0.0104586	4.77228e-06	0.000541694	chr1	5918462	OpenSea	NPHP4 (+134068)
cg00012168	0.0479226	0.0130486	0.000240077	0.00843208	chr1	228984683	OpenSea	TMEM78 (-400699), RHOU (+113860)
cg00012692	-0.0518638	0.0109643	2.24261e-06	0.000309691	chr13	20805487	N_Shore	GJB2 (-41569), GJB6 (+1046)
cg00013006	0.0439979	0.0124462	0.000407715	0.0120276	chr11	4389856	OpenSea	OR52B4 (-241)
cg00014667	0.0371299	0.0121352	0.00221561	0.0364429	chr13	113805721	N_Shore	PROZ (-7246), F10 (+28590)
cg00014830	0.0585542	0.0195646	0.00276372	0.0420083	chr17	77765733	Island	CBX8 (+5181), CBX2 (+13803)
cg00014837	0.0571431	0.0193261	0.00310871	0.0453109	chr12	6757257	S_Shore	ACRBP (-632)
cg00015699	-0.0850562	0.0132786	1.49855e-10	1.87618e-07	chr12	90313589	OpenSea	ATP2B1 (-210982)
cg00016156	0.0520494	0.0176973	0.00327058	0.0467718	chr5	170815183	Island	NPM1 (+532)
cg00016255	-0.0386594	0.0132395	0.00350024	0.0487998	chr17	41133928	S_Shore	PTGES3L-AARSD1 (-1384), RUNDC1 (+1347)
cg00016841	-0.0471049	0.0113292	3.2126e-05	0.00211482	chr16	31499479	Island	SLC5A2 (+5041), C16orf58 (+20254)
cg00016892	0.0461097	0.0123952	0.00019924	0.00742204	chr19	41948653	S_Shelf	ATP5SL (-3210)
cg00018557	0.0933049	0.0274945	0.000689856	0.0169543	chr17	43238884	Island	HEXIM2 (+818)
cg00019118	-0.0683257	0.0163594	2.95976e-05	0.00200013	chr12	132851518	N_Shelf	FBRSL1 (-214618), GALNT9 (-160946)
cg00019377	-0.0706279	0.015295	3.88011e-06	0.000467998	chr19	41035024	N_Shore	SHKBP1 (-47732), SPTBN4 (+62877)
cg00021576	0.151295	0.0311732	1.21392e-06	0.00019798	chr1	244211966	Island	ZBTB18 (-2618)
cg00022218	0.121726	0.0299487	4.81396e-05	0.00279512	chr3	107241755	N_Shore	BBX (-67)
cg00022308	-0.0649246	0.0194641	0.000851123	0.0194639	chr2	27851831	OpenSea	CCDC121 (-87), GPN1 (-31)
cg00022688	-0.0643262	0.0203108	0.00153971	0.0287413	chr10	114136011	OpenSea	ACSL5 (+56)
cg00022911	0.0735659	0.0161489	5.22698e-06	0.000577291	chr19	19372392	Island	HAPLN4 (+1212), NCAN (+49611)
cg00024722	-0.107388	0.0207259	2.20259e-07	5.52397e-05	chr15	32163260	OpenSea	OTUD7A (-215719), CHRNA7 (-159430)
cg00024792	0.0467474	0.0111286	2.66147e-05	0.00185363	chr2	72155468	OpenSea	CYP26B1 (+219698), DYSF (+461637)
cg00025063	-0.061354	0.0150723	4.68843e-05	0.00274387	chr5	177628818	N_Shelf	HNRNPAB (-2689)
cg00025211	-0.0412482	0.0105798	9.66829e-05	0.00451034	chr1	145588627	N_Shore	NUDT17 (+811)
cg00025331	0.0628992	0.0163997	0.000125364	0.00539112	chr2	145147350	Island	GTDC1 (-154044), ZEB2 (+131270)
cg00025496	-0.0429059	0.0124923	0.000593446	0.0153839	chr17	1057343	OpenSea	ABR (+25824), TIMM22 (+156987)
cg00025526	0.0523539	0.01667	0.00168595	0.0305058	chr8	134783219	OpenSea	ST3GAL1 (-199037), ZFAT (+942061)
cg00025795	0.0597991	0.0140664	2.12638e-05	0.00158023	chr17	77983156	N_Shore	CBX4 (-169929), TBC1D16 (+26490)
cg00025877	0.0884751	0.0253047	0.000471592	0.0132194	chr6	34164284	Island	GRM4 (-50428), HMGA1 (-40365)
cg00026472	0.0836391	0.0204479	4.3072e-05	0.00259086	chr5	176074316	Island	TSPAN17 (-71)
cg00026891	-0.0598603	0.0124715	1.58861e-06	0.000240142	chr17	39769294	OpenSea	KRT16 (-290)
cg00026974	0.0812755	0.0236199	0.000579626	0.0151514	chr17	42298151	Island	UBTF (+842)
cg00027400	-0.0467902	0.0146831	0.00143924	0.027505	chr18	49866412	N_Shore	DCC (-129)
cg00027570	0.0246734	0.0078079	0.00157738	0.0291986	chr1	117306669	OpenSea	PTGFRN (-146009), CD2 (+9663)
cg00027990	0.0309828	0.0101503	0.00227025	0.0370195	chr19	18368368	N_Shore	PDE4C (-2140)
cg00028251	-0.0740705	0.0106676	3.82498e-12	1.02227e-08	chr6	119397402	N_Shore	MCM9 (-141076), FAM184A (+2505)
cg00028487	-0.0814913	0.0134338	1.3102e-09	1.05262e-06	chr19	53030711	N_Shore	ZNF808 (-194)
cg00028677	0.0466035	0.0134941	0.000553122	0.0146746	chr15	55884658	S_Shelf	PYGO1 (-3514)
cg00029397	-0.0503584	0.0117899	1.94333e-05	0.00148308	chr12	57940957	Island	KIF5A (-2823), DCTN2 (-34)
cg00029451	-0.0364188	0.0113348	0.00131355	0.0259321	chr12	7636167	OpenSea	CD163L1 (-39387), CD163 (+20321)
cg00029979	-0.0476292	0.00711874	2.22136e-11	3.98922e-08	chr17	49027095	OpenSea	TOB1 (-83390), SPAG9 (+171130)
cg00030591	0.0364494	0.0101089	0.000311352	0.0100439	chr7	114060099	OpenSea	MDFIC (-502109), FOXP2 (+5048)
cg00031063	-0.0645571	0.0120633	8.72156e-08	2.75921e-05	chr1	17303752	N_Shelf	MFAP2 (+3577), CROCC (+55308)
cg00031303	0.150381	0.0404862	0.000203708	0.00753722	chr3	195681400	Island	TNK2 (-58969), TFRC (+127659)
cg00031346	-0.065583	0.0179764	0.000263992	0.008995	chr6	168478519	N_Shore	FRMD1 (+1319), KIF25 (+78748)
cg00031708	0.0506226	0.0148176	0.000634592	0.0160578	chr7	23051361	N_Shore	TOMM7 (-188892), FAM126A (+2386)
cg00032173	0.0556425	0.0189268	0.0032834	0.0468909	chr20	50792666	OpenSea	SALL4 (-373608), ZFP64 (+15858)
cg00032703	-0.0392244	0.00960947	4.46795e-05	0.00265656	chr11	102329514	OpenSea	TMEM123 (-5740), MMP7 (+71969)
cg00033220	-0.121833	0.0318431	0.000130228	0.00553879	chr18	3451606	Island	TGIF1 (-68)
cg00033396	-0.054759	0.00921164	2.7723e-09	1.91353e-06	chr10	48208808	OpenSea	AGAP9 (-7027), FAM21B (+314786)
cg00033580	0.0501056	0.0145376	0.000567664	0.0149338	chr1	46034265	OpenSea	NASP (-15466), AKR1A1 (+18051)
cg00033773	0.0346547	0.0113821	0.00232933	0.0376559	chr19	12779366	N_Shore	MAN2B1 (-1811), ENSG00000269590 (+844)
cg00034130	0.036218	0.0117149	0.00199063	0.0340166	chr11	3862931	Island	RHOG (-719)
cg00034635	0.0370244	0.0119449	0.00193774	0.0333956	chr17	27301934	OpenSea	PHF12 (-23146), SEZ6 (+31381)
cg00034798	0.0453788	0.0125771	0.000308493	0.0099785	chr1	53982054	OpenSea	DMRTB1 (+56983), GLIS1 (+217822)
cg00034823	-0.0707994	0.0165605	1.90966e-05	0.00146385	chr10	1172672	OpenSea	WDR37 (+77195), ADARB2 (+606997)
cg00035316	-0.0891598	0.0226255	8.12547e-05	0.00400102	chr2	176993017	Island	HOXD8 (-1450)
cg00035526	-0.0583047	0.0164821	0.000404018	0.0119506	chr3	2396810	OpenSea	CNTN4 (+116298), IL5RA (+755247)
cg00038167	0.0505169	0.0162303	0.00185512	0.0324532	chr19	7598438	Island	PNPLA6 (-1197)
cg00038688	0.0484881	0.0149365	0.00116918	0.0240535	chr1	149879838	OpenSea	HIST2H2AB (-20373), SV2A (+9595)
cg00038791	-0.0487536	0.0148874	0.00105725	0.0225237	chr5	133473626	OpenSea	TCF7 (+23225), SKP1 (+39102)
cg00039177	0.0826739	0.0216039	0.000129813	0.005527	chr6	33385850	Island	SYNGAP1 (-2090), CUTA (+243)
cg00039385	0.0934941	0.0219591	2.06599e-05	0.00154869	chr19	4558558	Island	LRG1 (-18073), SEMA6B (+1261)
cg00039452	-0.105221	0.0188999	2.58784e-08	1.10437e-05	chr8	16972354	OpenSea	ZDHHC2 (-41183), MICU3 (+87608)
cg00039480	0.0451262	0.0150051	0.00263501	0.0407405	chr17	19620267	S_Shelf	SLC47A2 (-349)
cg00040423	-0.0821538	0.0162069	3.99743e-07	8.55953e-05	chr6	30293951	N_Shore	TRIM39 (-669)
cg00040466	-0.0945474	0.0321767	0.00329933	0.0470254	chr6	168918597	Island	SMOC2 (+76767), THBS2 (+735541)
cg00040708	0.0565493	0.0124908	5.9753e-06	0.000634598	chr3	49838627	N_Shore	FAM212A (-2059), CDHR4 (-1374)
cg00040837	0.0666078	0.0212249	0.00169997	0.0306646	chr1	236081097	OpenSea	LYST (-50878), NID1 (+147364)
cg00041084	-0.0523667	0.0170698	0.00215646	0.0358394	chr5	64398983	Island	CWC27 (+334227), ADAMTS6 (+378763)
cg00041270	-0.0398354	0.013509	0.00319004	0.0460365	chr4	26016797	OpenSea	RBPJ (-304534), SMIM20 (+100972)
cg00042654	-0.0360971	0.011006	0.00103889	0.0222592	chr2	170199708	OpenSea	LRP2 (+19486), DHRS9 (+278410)
cg00043088	0.046191	0.0150097	0.00208815	0.0350699	chr1	51798303	S_Shore	TTC39A (+12484), RNF11 (+96361)
cg00043673	-0.0819735	0.0211989	0.000110237	0.00493612	chr18	46002113	OpenSea	ZBTB7C (-310177), CTIF (-63415)
cg00043784	0.0355228	0.0119757	0.0030146	0.0444362	chr2	64438040	OpenSea	LGALSL (-243185), PELI1 (-66453)
cg00043790	-0.0487357	0.0147531	0.000955097	0.0210345	chr1	6093972	OpenSea	NPHP4 (-41442), KCNAB2 (-12008)
cg00044440	-0.0825139	0.0272875	0.00249562	0.0393519	chr5	138671449	OpenSea	PAIP2 (-6681), MATR3 (+42113)
cg00044463	-0.196636	0.0514344	0.00013182	0.00558836	chr1	184006933	S_Shore	COLGALT2 (-71)
cg00044665	-0.0346166	0.0108748	0.00145651	0.0277168	chr16	66400411	OpenSea	CDH5 (-121)
cg00045607	-0.0739298	0.020828	0.000385911	0.01159	chr1	161039690	OpenSea	ARHGAP30 (+44)
cg00045753	0.0717387	0.0206977	0.000528221	0.0142212	chr9	123630545	N_Shore	PSMD5 (-25284), PHF19 (+9060)
cg00045763	-0.0419495	0.0139433	0.00262484	0.0406409	chr5	111093619	Island	STARD4 (-245412), NREP (+219008)
cg00046877	-0.0527698	0.0145913	0.000298587	0.00977031	chr22	19702664	S_Shore	SEPT5 (+678)
cg00047079	-0.0479448	0.0162349	0.00314501	0.045628	chr13	79188975	OpenSea	POU4F1 (-11303), RNF219 (+44338)
cg00047469	-0.0414727	0.0113464	0.000257036	0.00882811	chr9	116172568	Island	C9orf43 (-453), POLE3 (+383)
cg00047657	-0.0784924	0.0176634	8.83849e-06	0.000843536	chr10	70639626	OpenSea	DDX50 (-21407), STOX1 (+52329)
cg00047843	-0.065433	0.0192123	0.000659722	0.0164648	chr12	83321412	OpenSea	TMTC2 (+240754)
cg00048078	0.0448966	0.0121715	0.000225442	0.00809398	chr15	77348406	OpenSea	TSPAN3 (+15163), PSTPIP1 (+60981)
cg00049220	0.129916	0.0391464	0.000904297	0.0202734	chr19	51289959	OpenSea	ACPT (-3712)
cg00049691	0.0661375	0.0166784	7.32586e-05	0.00373956	chr1	149862133	S_Shelf	HIST2H2BE (-3902), HIST2H2AB (-2668)
cg00050250	0.0315927	0.00981772	0.00129122	0.025647	chr2	135604452	OpenSea	CCNT2 (-71942), ACMSD (+8336)
cg00050416	0.0521408	0.0166044	0.00168848	0.0305291	chr8	49621388	OpenSea	EFCAB1 (+26402), UBE2V2 (+700429)
cg00051275	0.0481908	0.0117957	4.39919e-05	0.00262966	chr11	102493187	OpenSea	MMP7 (-91704), MMP20 (+2875)
cg00051590	0.0434726	0.0133002	0.0010809	0.0228454	chr6	31759486	N_Shelf	VWA7 (-14416), VARS (+4243)
cg00051818	-0.0537688	0.0170806	0.00164417	0.0300171	chr7	66367658	N_Shore	TMEM248 (-18553), RABGEF1 (+161939)
cg00052550	0.092571	0.0235344	8.37439e-05	0.00408662	chr2	238969457	Island	SCLY (-72)
cg00052853	0.0431258	0.0114285	0.000160954	0.00641491	chr3	107645034	N_Shore	CD47 (+164826), BBX (+403212)
cg00053507	-0.0488345	0.0158736	0.00209472	0.035154	chr13	42623481	Island	DGKH (+593)
cg00053536	-0.0725491	0.0155335	3.00464e-06	0.000386018	chr1	17291209	N_Shore	MFAP2 (+16120), CROCC (+42765)
cg00053661	-0.0636823	0.0211052	0.00254976	0.0398934	chr2	204103685	Island	CYP20A1 (+23)
cg00053769	-0.058246	0.0183163	0.00147274	0.0279135	chr16	58783589	OpenSea	GOT2 (-15329)
cg00054248	-0.0671233	0.0166399	5.48626e-05	0.00305915	chr17	74303798	Island	RNF157 (-67345), PRPSAP1 (+46431)
cg00054408	0.0490496	0.0132056	0.000203761	0.00753886	chr19	3275609	Island	NFIC (-90974), CELF5 (+50909)
cg00055049	-0.0849315	0.0172038	7.94222e-07	0.000143409	chr2	219134504	N_Shore	PNKD (-703), AAMP (+475)
cg00055595	-0.0383061	0.0113959	0.000775505	0.0183259	chr2	171674553	Island	GORASP2 (-110482), GAD1 (+1482)
cg00058026	-0.0464988	0.0145542	0.00139893	0.0270229	chr12	53172158	OpenSea	KRT76 (-1030)
cg00058696	-0.0413406	0.014095	0.00335709	0.0475634	chr5	132101202	OpenSea	KIF3A (-27873), SEPT8 (+11864)
cg00059930	0.0357005	0.00881989	5.17168e-05	0.00293873	chr13	48894382	S_Shore	RB1 (+16472), LPAR6 (+124457)
cg00060061	0.0420245	0.0120047	0.000464079	0.0130832	chr8	112636613	OpenSea	NONE
cg00060796	-0.0272657	0.00871547	0.00175749	0.0313392	chr13	99175814	OpenSea	STK24 (-1563)
cg00060800	-0.0529323	0.011505	4.20822e-06	0.000495967	chr5	141600994	OpenSea	SPRY4 (+103571), NDFIP1 (+112925)
cg00060880	-0.0350275	0.0109523	0.00138296	0.0268162	chr12	56321627	Island	DGKA (-3128), WIBG (+69)
cg00061114	-0.144518	0.0221016	6.20212e-11	9.27123e-08	chr2	55593115	OpenSea	MTIF2 (-96801), CCDC88A (+53633)
cg00061764	-0.0494983	0.0164932	0.00268979	0.0412835	chr3	67564432	OpenSea	SUCLG2 (+140601), KBTBD8 (+515702)
cg00062070	-0.0638958	0.0194854	0.00104118	0.0222938	chr15	36931666	OpenSea	MEIS2 (+460419)
cg00062282	-0.0493956	0.00956017	2.38128e-07	5.87194e-05	chr22	50747369	S_Shore	PLXNB2 (-1314)
cg00062454	-0.0825807	0.0141124	4.86799e-09	2.97692e-06	chr1	115032125	OpenSea	SYT6 (-336587), TRIM33 (+21655)
cg00062678	0.0759975	0.0139935	5.60672e-08	1.98237e-05	chr22	32928181	OpenSea	TIMP3 (-269505), FBXO7 (+57519)
cg00063073	-0.0524119	0.0158526	0.000945677	0.0209053	chr3	113932102	OpenSea	DRD3 (-34204), ZNF80 (+24322)
cg00063346	-0.0423899	0.0102252	3.38865e-05	0.00219593	chr1	228489289	OpenSea	OBSCN (+93459), TRIM11 (+105251)
cg00063348	0.063819	0.0166708	0.000129088	0.00550594	chr5	138287756	OpenSea	LRRTM2 (-76778), SIL1 (+246330)
cg00063535	0.0785084	0.0146217	7.90484e-08	2.5642e-05	chr12	113729491	OpenSea	SLC8B1 (+43343), TPCN1 (+70227)
cg00063661	-0.0391431	0.0134212	0.00353972	0.0491605	chr3	48452751	OpenSea	PLXNB1 (+18120), FBXW12 (+39043)
cg00063979	0.0515134	0.0151609	0.000679358	0.0167825	chr5	139075286	N_Shore	PSD2 (-100119), CXXC5 (+47410)
cg00064218	0.0918543	0.0181262	4.03119e-07	8.60482e-05	chr9	130922498	N_Shore	C9orf16 (-40)
cg00064250	0.0743767	0.0218972	0.000682205	0.0168302	chr9	130860681	OpenSea	ENSG00000232850 (-29930), SLC25A25 (+30202)
cg00064415	-0.198936	0.0527361	0.000161754	0.00643622	chr17	31325472	OpenSea	SPACA3 (+6586), ASIC2 (+294533)
cg00064525	0.048016	0.0156569	0.00216397	0.0359264	chr4	4484007	OpenSea	STX18 (+59747), ENSG00000168824 (+134141)
cg00065071	-0.0361873	0.0108456	0.000848135	0.0194202	chr1	113162105	Island	ST7L (-66), CAPZA1 (+311)
cg00065942	-0.110918	0.0207374	8.8597e-08	2.79068e-05	chr11	67381310	N_Shelf	NDUFV1 (+6988), NUDT8 (+16081)
cg00066184	-0.068079	0.014704	3.65753e-06	0.000447061	chr3	118663697	OpenSea	IGSF11 (+90037)
cg00066768	0.0428355	0.00915338	2.87228e-06	0.000373451	chr7	20546686	OpenSea	ABCB5 (-108143), ITGB8 (+175941)
cg00066854	-0.0345129	0.00979244	0.000424371	0.0123447	chr10	113987376	OpenSea	TECTB (-56116), GPAM (-43856)
cg00067058	0.0378838	0.0119816	0.00156773	0.0290761	chr1	27220891	S_Shelf	GPN2 (-4104)
cg00067427	-0.0368959	0.0122602	0.00261755	0.0405695	chr16	30706827	N_Shelf	SRCAP (-3634)
cg00068810	-0.0863916	0.0286435	0.00256051	0.0399969	chr4	75857963	N_Shore	PARM1 (-362)
cg00069059	0.039162	0.0131656	0.00293398	0.0436965	chr1	46086861	N_Shore	CCDC17 (+2867), NASP (+37130)
cg00070241	-0.032135	0.00983246	0.00108211	0.0228606	chr1	2631547	OpenSea	ACTRT2 (-306498), MMEL1 (-67119)
cg00070722	-0.0948467	0.0168001	1.64614e-08	7.7225e-06	chr9	135599950	OpenSea	DDX31 (-54163), AK8 (+154213)
cg00071265	-0.0530455	0.0157914	0.000781851	0.0184249	chr20	60717158	N_Shore	SS18L1 (-1692), PSMA7 (+1327)
cg00071692	0.0459262	0.0125834	0.000262498	0.00896252	chr22	32006800	OpenSea	PISD (+17406), SFI1 (+114252)
cg00072407	-0.0493572	0.0143518	0.000583637	0.0152212	chr19	12887524	N_Shore	HOOK2 (-1188)
cg00072454	-0.036353	0.00976773	0.000197851	0.00738525	chr21	45593988	OpenSea	C21orf33 (+40502), ICOSLG (+66839)
cg00073181	0.0597403	0.020173	0.00306248	0.0448901	chr1	223308337	OpenSea	TLR5 (+2291), DISP1 (+206572)
cg00073261	-0.0669599	0.017866	0.000178318	0.00688235	chr3	194489530	OpenSea	LSG1 (-96325), XXYLT1 (+502365)
cg00073706	0.0511892	0.0126238	5.01393e-05	0.00287626	chr2	131968617	OpenSea	POTEE (-7264), PLEKHB2 (+106198)
cg00073751	-0.0411642	0.0129963	0.00153816	0.0287184	chr1	202272261	OpenSea	UBE2T (+38846), LGR6 (+109233)
cg00073869	-0.0968347	0.0309921	0.00178109	0.0316215	chr16	31519665	Island	C16orf58 (+68)
cg00074145	-0.0709045	0.0232812	0.00232237	0.0375794	chr15	53075505	N_Shore	FAM214A (-104686), ONECUT1 (+6703)
cg00074313	0.139389	0.041996	0.000903073	0.0202562	chr2	179371342	OpenSea	PLEKHA3 (+26148), TTN (+300807)
cg00074365	-0.0284904	0.00922451	0.00201136	0.0342307	chr2	64088479	OpenSea	UGP2 (+19636), VPS54 (+157726)
cg00074771	0.0622805	0.019737	0.00160213	0.029509	chr15	44120341	S_Shore	MFAP1 (-3342), WDR76 (+1181)
cg00075468	-0.0798935	0.0176577	6.05188e-06	0.000640844	chr22	30678741	OpenSea	OSM (-15913), GATSL3 (+6874)
cg00075597	-0.0525505	0.0115476	5.34498e-06	0.000586813	chr16	22208463	OpenSea	EEF2K (-9139), SDR42E2 (+30846)
cg00075620	0.0680033	0.0183617	0.000212603	0.00777575	chr2	137180506	N_Shore	THSD7B (-459242), CXCR4 (-306694)
cg00076056	0.0954235	0.0255262	0.000185294	0.00705893	chr16	85061228	Island	KIAA0513 (-35589), ZDHHC7 (-16121)
cg00076152	0.13066	0.02652	8.35744e-07	0.000148908	chr3	49055596	Island	NDUFAF3 (-2847), DALRD3 (+407)
cg00076353	0.0820462	0.0251902	0.00112568	0.02347	chr20	442752	Island	TBC1D20 (+444)
cg00077166	-0.0933806	0.030043	0.00188207	0.0327708	chr9	114135509	OpenSea	OR2K2 (-44797), KIAA0368 (+111515)
cg00078676	-0.127973	0.0236318	6.1186e-08	2.11728e-05	chr2	120949686	OpenSea	TMEM185B (+31297), EPB41L5 (+179106)
cg00080118	-0.0556716	0.0182755	0.00231719	0.0375237	chr6	31126173	Island	CCHCR1 (-608), TCF19 (-145)
cg00080312	-0.0510474	0.0134729	0.000151322	0.00614646	chr3	45730181	N_Shore	SACM1L (-572)
cg00081105	-0.0594656	0.0142137	2.86832e-05	0.00195637	chr3	161391765	OpenSea	OTOL1 (+177170)
cg00081935	0.071614	0.0204577	0.000464238	0.0130866	chr12	3186906	Island	TSPAN9 (+364)
cg00082271	-0.0341006	0.0115021	0.00302961	0.0445812	chr2	21399104	OpenSea	APOB (-132160)
cg00082491	-0.137024	0.0416258	0.000995491	0.0216187	chr6	31633028	Island	LY6G5B (-4915), C6orf47 (-4480), CSNK2B (-812)
cg00082540	-0.0355374	0.0113342	0.00171619	0.0308447	chr21	46396774	OpenSea	ADARB1 (-97718), FAM207A (+36850)
cg00082732	-0.0372738	0.0122431	0.00233084	0.0376707	chr2	173698844	OpenSea	ENSG00000091436 (-241842), RAPGEF4 (+98276)
cg00082897	-0.103157	0.0171435	1.77402e-09	1.33601e-06	chr22	50967392	Island	SCO2 (-2525)
cg00083139	0.0962023	0.0279202	0.000569762	0.0149727	chr2	198380745	Island	MOB4 (+190)
cg00083262	-0.0530278	0.0176269	0.00262669	0.040661	chr1	157125526	OpenSea	ETV3 (-17368), FCRL5 (+396783)
cg00084591	-0.166281	0.0195003	1.50118e-17	3.05534e-13	chr9	102793395	OpenSea	ERP44 (+67926), STX17 (+124481)
cg00085438	-0.0641301	0.0218497	0.00333489	0.0473697	chr3	152049980	OpenSea	TMEM14E (+8798), MBNL1 (+64152)
cg00085448	-0.0887814	0.0214758	3.5647e-05	0.00227747	chr12	113416442	OpenSea	OAS2 (+243)
cg00085732	0.0321117	0.0106126	0.00247976	0.0392038	chr17	26800820	OpenSea	SLC13A2 (+510)
cg00086283	0.0444488	0.0113271	8.70504e-05	0.00419485	chr7	158409247	OpenSea	PTPRN2 (-28877), NCAPG2 (+88247)
cg00086429	-0.064111	0.0114001	1.86891e-08	8.56014e-06	chr2	206566025	OpenSea	NRP2 (+18802), INO80D (+384880)
cg00086809	0.0366062	0.0116224	0.00163483	0.029905	chr16	640354	Island	RAB40C (+998)
cg00086921	-0.071585	0.0213736	0.00081039	0.018859	chr22	33387871	OpenSea	SYN3 (+66486), TIMP3 (+190185)
cg00088504	0.0628586	0.020622	0.00230266	0.037361	chr10	120765398	OpenSea	CACUL1 (-250641), NANOS1 (-23829)
cg00088844	-0.074763	0.0201878	0.000212746	0.00777916	chr12	52317349	OpenSea	ACVR1B (-28135), ACVRL1 (+16148)
cg00089091	-0.0552255	0.0185547	0.00291694	0.043548	chr2	115919950	Island	DPP10 (+772)
cg00089154	-0.0399069	0.00939903	2.17763e-05	0.00160703	chr16	57352732	OpenSea	CCL22 (-39951), PLLP (-34134)
cg00089464	-0.064168	0.0208244	0.00206035	0.034764	chr6	29717223	S_Shore	HLA-G (-77532), HLA-F (+26039)
cg00089960	-0.0402256	0.0136922	0.00330503	0.0470788	chr12	122245655	N_Shelf	SETD1B (+3018), HPD (+51109)
cg00090619	0.0736133	0.0248459	0.00304859	0.0447626	chr6	33160286	N_Shore	COL11A2 (-11)
cg00090674	0.0526666	0.0173828	0.00244704	0.0388802	chr22	50446678	N_Shore	IL17REL (+4409), PIM3 (+92518)
cg00090782	0.108073	0.0265292	4.62646e-05	0.00271923	chr10	43248870	Island	ZNF33B (-114879), BMS1 (-29378)
cg00090974	-0.0345205	0.0116968	0.00316466	0.0458084	chr19	36404802	OpenSea	LRFN3 (-21649), TYROBP (-5606)
cg00091146	0.0842916	0.023375	0.000310884	0.0100333	chr8	1050972	N_Shore	TDRP (-555192), DLGAP2 (-398559)
cg00091285	-0.138529	0.0390482	0.000388683	0.011645	chr1	98511031	Island	SNX7 (-616247), DPYD (-124453)
cg00091337	0.0423258	0.0128756	0.00101156	0.021861	chr17	39656052	OpenSea	KRT36 (-9937), KRT13 (+5796)
cg00091349	-0.0507306	0.0171067	0.00302156	0.044504	chr3	151048406	OpenSea	P2RY13 (-1071)
cg00091633	-0.126207	0.0260714	1.29313e-06	0.000207884	chr3	120170383	Island	FSTL1 (-284)
cg00092682	0.0463568	0.0118683	9.38678e-05	0.00441613	chr6	122727427	OpenSea	HSF2 (+6737), SERINC1 (+65539)
cg00092992	-0.0337505	0.0107828	0.00174796	0.031231	chr1	33596100	S_Shelf	ADC (+49387), TRIM62 (+51166)
cg00094359	0.0751582	0.0234335	0.00133987	0.0262555	chr2	176962928	N_Shore	HOXD10 (-18378), HOXD11 (-9085), HOXD12 (-1529)
cg00094649	0.0407096	0.0136145	0.00278827	0.0422641	chr6	147384609	OpenSea	STXBP5 (-141059), ADGB (+464509)
cg00094851	-0.0749462	0.0164349	5.11092e-06	0.000568477	chr2	26205706	S_Shore	KIF3C (-341)
cg00094901	0.0887969	0.0244705	0.000284824	0.00946629	chr6	31670595	Island	ENSG00000250641 (-4085), LY6G6F (-4066), ABHD16A (+625)
cg00095080	0.0548953	0.0178733	0.00213089	0.0355626	chr11	82703598	OpenSea	RAB30 (+79309), C11orf82 (+90830)
cg00095688	-0.0513587	0.0139313	0.000227303	0.00813821	chr1	2003864	N_Shore	PRKCZ (+21956), C1orf86 (+122348)
cg00097249	0.0344993	0.0112004	0.0020687	0.0348581	chr3	191419794	OpenSea	PYDC2 (+240843), FGF12 (+707043)
cg00097432	0.0496991	0.0131134	0.000150679	0.00612817	chr3	114102565	OpenSea	ZBTB20 (-78)
cg00097536	-0.0413902	0.011577	0.000349961	0.0108582	chr2	43454476	Island	ZFP36L2 (-729)
cg00097968	-0.0663147	0.0150756	1.0885e-05	0.000978053	chr1	152126975	OpenSea	TCHH (-40420), RPTN (+4728)
cg00098112	0.137253	0.0357319	0.000122437	0.00530842	chr12	42631803	Island	YAF2 (+234)
cg00098304	-0.0729709	0.0224046	0.00112612	0.0234757	chr15	93579369	OpenSea	RGMA (+37722), CHD2 (+136312)
cg00098693	-0.0510416	0.0160988	0.00152169	0.0284995	chr1	185703201	N_Shore	HMCN1 (-481)
cg00098726	-0.033426	0.0105605	0.00154989	0.0288723	chr2	100857769	OpenSea	AFF3 (-135725), LONRF2 (+81425)
cg00098799	0.0600129	0.0151896	7.78505e-05	0.00389333	chr15	99409360	OpenSea	PGPEP1L (+139430), IGF1R (+217161)
cg00099393	-0.0694519	0.0143239	1.24288e-06	0.000201708	chr7	157361621	Island	DNAJB6 (+231962)
cg00099768	0.0547911	0.0160447	0.000638062	0.0161089	chr1	175162136	Island	KIAA0040 (-247)
cg00099976	-0.0207453	0.00676083	0.00215172	0.0357883	chr13	26625273	Island	SHISA2 (-105)
cg00100151	0.0478235	0.0159417	0.00270065	0.0413813	chr2	114580271	OpenSea	ACTR3 (-67265), SLC35F5 (-65872)
cg00100963	0.0417772	0.01032	5.1619e-05	0.00293506	chr17	15850881	S_Shore	TTC19 (-51812), ADORA2B (+2651)
cg00101424	-0.0422352	0.0132141	0.00139234	0.0269349	chr14	75718970	OpenSea	TMED10 (-75637), FOS (-26506)
cg00101932	0.078101	0.0248991	0.00170864	0.0307535	chr22	45097955	Island	ARHGAP8 (-426), PRR5-ARHGAP8 (-399)
cg00102561	0.120468	0.0242281	6.61821e-07	0.000124752	chr9	138799260	Island	CAMSAP1 (-191)
cg00102633	0.0383014	0.0130231	0.00327113	0.0467765	chr1	204447705	OpenSea	PPP1R15B (-66787), PIK3C2B (+11846)
cg00103398	-0.0526257	0.0173936	0.00248151	0.0392253	chr1	173834155	N_Shelf	ZBTB37 (-3938)
cg00103685	0.060104	0.0202216	0.0029561	0.0438879	chr14	75536130	Island	ZC2HC1C (+148)
cg00104303	-0.056595	0.0151795	0.000192718	0.00725642	chr16	89477291	OpenSea	ANKRD11 (+79677), ZNF778 (+193174)
cg00105306	-0.0395787	0.0114541	0.000549471	0.0146122	chr15	85194978	N_Shelf	WDR73 (+2587), ZSCAN2 (+50743)
cg00105462	0.0586846	0.0139581	2.61832e-05	0.00183113	chr11	6431940	OpenSea	APBB1 (+8359), SMPD1 (+20280)
cg00106739	0.0898596	0.0213008	2.45819e-05	0.00175234	chr5	177657311	N_Shore	PHYKPL (+2474), HNRNPAB (+25804)
cg00106942	0.114518	0.0327531	0.000471549	0.0132194	chr12	44200524	S_Shore	TWF1 (-473)
cg00106989	0.124947	0.0324887	0.000120131	0.00523992	chr5	180258654	Island	MGAT1 (-21826), ZFP62 (+29622)
cg00107142	-0.0540639	0.0119635	6.21162e-06	0.000652364	chr19	38561402	OpenSea	DPF1 (+153487), SIPA1L3 (+163535)
cg00107970	-0.0286022	0.009676	0.00311662	0.0453826	chr1	156119457	OpenSea	SEMA4A (-3860)
cg00108098	-0.0449063	0.0149185	0.00261157	0.0405033	chr3	122637664	N_Shelf	SEMA5B (+57316), DIRC2 (+124023)
cg00108459	-0.048291	0.0155794	0.00193743	0.033393	chr10	71123414	OpenSea	TACR2 (+53208), HK1 (+74915)
cg00108722	-0.0441002	0.0105041	2.68815e-05	0.00186828	chr2	149939567	OpenSea	LYPD6 (-247483), LYPD6B (+44587)
cg00109703	-0.0583606	0.0176049	0.000916381	0.0204609	chr20	39320005	N_Shore	MAFB (-2126)
cg00110039	0.0612743	0.020753	0.00315166	0.0456885	chr22	17638932	N_Shore	CECR5 (+1234), IL17RA (+73084)
cg00110519	0.0399379	0.0131435	0.00237682	0.0381331	chr7	50823786	OpenSea	GRB10 (-23737), COBL (+560709)
cg00110623	-0.0869167	0.0196787	1.0018e-05	0.00092207	chr5	150461116	S_Shore	TNIP1 (-120)
cg00110982	-0.151843	0.0446479	0.00067162	0.0166606	chr7	4815151	Island	AP5Z1 (-101)
cg00111253	-0.0702563	0.0171515	4.19967e-05	0.00254798	chr17	62502038	Island	CEP95 (-667), DDX5 (+600)
cg00111977	0.0493822	0.0141991	0.000505466	0.0138274	chr10	75401236	OpenSea	MYOZ1 (+278)
cg00112238	-0.0278373	0.00907198	0.00215143	0.035785	chr1	54719938	N_Shelf	SSBP3-AS1 (+16229), SSBP3 (+152153)
cg00112465	-0.0384254	0.00999661	0.000121125	0.00526937	chr3	128719999	Island	EFCC1 (-472)
cg00112517	-0.0559615	0.0163876	0.000638144	0.0161096	chr17	37783011	N_Shore	PPP1R1B (-165)
cg00112797	0.0409515	0.0115575	0.000395178	0.011769	chr4	8175753	OpenSea	SH3TC1 (-25340), ABLIM2 (-15318)
cg00113911	-0.171562	0.0512164	0.000808851	0.0188347	chr22	50733775	OpenSea	MAPK11 (-24954), PLXNB2 (+12280)
cg00114463	-0.0450219	0.013479	0.000837316	0.0192619	chr6	90922258	OpenSea	BACH2 (+84202), GJA10 (+318071)
cg00115549	0.0588143	0.0168303	0.000474877	0.0132785	chr8	21968255	S_Shore	NUDT18 (-1324)
cg00115567	0.0448324	0.0125861	0.000367956	0.0112343	chr6	44279361	N_Shore	AARS2 (+1701), TMEM151B (+41159)
cg00115639	-0.038794	0.0122595	0.00155397	0.0289238	chr17	54701692	OpenSea	NOG (+30633), C17orf67 (+209564)
cg00116289	-0.0738493	0.0177324	3.11829e-05	0.00207163	chr5	32380243	OpenSea	MTMR12 (-67129), ZFR (+64623)
cg00116750	-0.0481641	0.0139766	0.000568857	0.0149545	chr1	11475607	OpenSea	PTCHD2 (-63687), UBIAD1 (+142345)
cg00117005	0.0342317	0.00680622	4.91831e-07	9.96932e-05	chr6	33288995	Island	ZBTB22 (-3484)
cg00117156	0.0410034	0.0132568	0.00198131	0.033906	chr16	50753263	OpenSea	CYLD (-23407), NOD2 (+22214)
cg00118317	-0.0649444	0.013382	1.21526e-06	0.000198115	chr21	34392029	N_Shore	C21orf62 (-212002), OLIG2 (-6213)
cg00118584	0.103728	0.0330508	0.00169857	0.0306486	chr15	99559021	Island	SYNM (-86264), PGPEP1L (-10231)
cg00120040	0.0415222	0.0135032	0.00210506	0.0352744	chr18	47471658	OpenSea	ACAA2 (-131329), MYO5B (+249804)
cg00120887	-0.0530658	0.0107792	8.52446e-07	0.000150868	chr10	111644393	OpenSea	XPNPEP1 (+38917)
cg00121075	0.0496229	0.0123864	6.16952e-05	0.00331309	chr1	229917511	OpenSea	GALNT2 (-285444), URB2 (+155531)
cg00121135	-0.0295262	0.00982235	0.00264689	0.040855	chr16	88991343	N_Shelf	PABPN1L (-58318), CBFA2T3 (+52268)
cg00121346	-0.0516805	0.0102689	4.83502e-07	9.84575e-05	chr18	13070566	OpenSea	LDLRAD4 (-148219), CEP192 (+79206)
cg00121562	-0.075177	0.0149823	5.22911e-07	0.000104393	chr3	196014011	N_Shore	PCYT1A (+572)
cg00122218	-0.0470221	0.0144553	0.00114222	0.0236904	chr5	176855135	S_Shore	PRR7 (-18660), GRK6 (+1292)
cg00122765	0.0469517	0.0110958	2.32166e-05	0.00167819	chr17	29457918	OpenSea	NF1 (+35974), OMG (+166510)
cg00122951	-0.102674	0.0306336	0.000803214	0.0187501	chr9	35731603	N_Shore	CREB3 (-728), TLN1 (+788)
cg00123104	-0.0600512	0.016049	0.000182756	0.00699481	chr1	9884732	S_Shore	CLSTN1 (-149)
cg00123906	0.0500128	0.0136513	0.000248696	0.00863912	chr8	143818127	N_Shelf	SLURP1 (+5701), THEM6 (+9507)
cg00124045	-0.0632449	0.0111637	1.46814e-08	7.02751e-06	chr10	134735893	N_Shore	NKX6-2 (-136338), TTC40 (+20195)
cg00124134	0.0630774	0.0177761	0.000387523	0.0116221	chr1	40038252	N_Shelf	PABPC4 (+3820), BMP8A (+80935)
cg00124488	0.0881131	0.0288362	0.00224576	0.0367654	chr6	31509762	Island	DDX39B (+462)
cg00125048	0.0513485	0.0146491	0.000456206	0.0129431	chr5	176023439	N_Shore	GPRIN1 (+13694), CDHR2 (+53928)
cg00125275	0.0482103	0.0153675	0.00170599	0.0307274	chr20	36762592	OpenSea	TGM2 (+31181), RPRD1B (+100645)
cg00125394	0.100717	0.0175552	9.62727e-09	5.10131e-06	chr8	42911645	Island	FNTA (+350)
cg00125414	0.0620581	0.0193266	0.00132266	0.0260498	chr20	58509242	Island	SYCP2 (-533), FAM217B (+424)
cg00125947	0.0538821	0.017173	0.00170332	0.0307002	chr16	57083306	OpenSea	CPNE2 (-43212), NLRC5 (+59897)
cg00127036	-0.161434	0.0343664	2.6343e-06	0.000348386	chr5	176449346	N_Shore	ZNF346 (-350)
cg00127049	-0.0503454	0.0153179	0.00101365	0.021892	chr14	70616096	OpenSea	SLC8A3 (+39690), SMOC1 (+269964)
cg00127528	0.0338518	0.010527	0.00130118	0.0257773	chr20	59853894	OpenSea	CDH4 (+26413), TAF4 (+786971)
cg00127732	0.047965	0.0133719	0.000334516	0.0105401	chr19	42757846	Island	GSK3A (-11102), ENSG00000268643 (+1437)
cg00128138	0.0389009	0.0130811	0.00294112	0.0437522	chr12	110350633	OpenSea	TCHP (+12311), GIT2 (+83395)
cg00128562	-0.0401875	0.0133254	0.00256254	0.0400199	chr12	18905374	OpenSea	PLEKHA5 (-377327), CAPZA3 (+14330)
cg00128812	0.0512582	0.0156599	0.00106331	0.0225957	chr8	145019377	S_Shore	NRBP2 (-96232), PLEC (+5666)
cg00129563	-0.115501	0.031344	0.000228745	0.00817194	chr5	122434853	Island	PRDM6 (+10038), CEP120 (+324143)
cg00129883	-0.0596817	0.0204566	0.00352876	0.049069	chr12	124313877	OpenSea	DNAH10 (+66836), CCDC92 (+143493)
cg00130004	0.0458937	0.0134868	0.000666823	0.0165785	chr12	48385408	OpenSea	COL2A1 (+12860), TMEM106C (+28006)
cg00130246	0.0655688	0.015963	3.99892e-05	0.00246312	chr11	44092863	OpenSea	EXT2 (-24883), ACCS (+5046)
cg00130640	-0.0545327	0.0143501	0.000144609	0.00595826	chr6	5627266	OpenSea	FARS2 (+365990), NRN1 (+379933)
cg00131423	-0.0467264	0.0147487	0.00153402	0.0286677	chr16	85498042	OpenSea	FAM92B (-351929), GSE1 (-148779)
cg00131870	-0.0817718	0.0236846	0.000555357	0.0147179	chr16	50775820	Island	CYLD (-850)
cg00131983	-0.0877931	0.0261885	0.000801272	0.0187192	chr4	4867424	Island	MSX1 (+6032), CYTL1 (+153774)
cg00132819	-0.0555009	0.017336	0.00136721	0.0266082	chr14	93022946	OpenSea	RIN3 (+42829), LGMN (+192077)
cg00132991	-0.0387471	0.0126198	0.00213809	0.035645	chr11	12182350	OpenSea	MICALCL (-126096), MICAL2 (+50213)
cg00133116	-0.0714019	0.0215483	0.000921114	0.0205269	chr2	3149709	OpenSea	MYT1L (-814822), TRAPPC12 (-233747)
cg00133167	-0.0377574	0.0129209	0.00347566	0.0485928	chr7	7110790	OpenSea	CCZ1B (-244390), C1GALT1 (-111455)
cg00133283	0.056232	0.016647	0.00073037	0.0176144	chr20	4594247	OpenSea	ADRA1D (-364527), PRNP (-72634)
cg00133476	-0.0421515	0.0105666	6.63185e-05	0.00348618	chr17	80266884	OpenSea	CSNK1D (-35278), CD7 (+8593)
cg00133803	0.0565464	0.0192173	0.00325595	0.0466351	chr1	233118251	N_Shelf	NTPCR (+31882), PCNXL2 (+313207)
cg00134190	-0.0568127	0.0158928	0.000350559	0.01087	chr6	1578113	OpenSea	FOXC1 (-32567), FOXF2 (+188045)
cg00134415	0.0307268	0.00896221	0.000606969	0.0156103	chr22	38856689	N_Shore	KDELR3 (-7393), KCNJ4 (-5485)
cg00134843	-0.0846932	0.0276808	0.00221601	0.036446	chr17	76374495	Island	PGS1 (-225)
cg00135371	0.0568837	0.0147854	0.000119439	0.0052189	chr10	134403584	OpenSea	INPP5A (+52261), NKX6-2 (+195971)
cg00135870	-0.042896	0.01247	0.000581864	0.0151879	chr16	22203854	S_Shore	EEF2K (-13748), SDR42E2 (+26237)
cg00135888	-0.0430979	0.0120316	0.000340884	0.0106734	chr11	57407543	OpenSea	YPEL4 (+9873), SERPING1 (+42553)
cg00136470	-0.0519322	0.0114928	6.22291e-06	0.000653117	chr12	2966630	OpenSea	NRIP2 (-22441), FOXM1 (+19521)
cg00137156	0.0947356	0.0322717	0.00332949	0.0473168	chr2	7005942	Island	CMPK2 (-116)
cg00137202	-0.13902	0.023802	5.19944e-09	3.13851e-06	chr1	18025324	S_Shore	ACTL8 (-56483), ARHGEF10L (+158995)
cg00137492	-0.11713	0.0165844	1.63317e-12	5.04419e-09	chr15	42971837	OpenSea	CDAN1 (+57486), STARD9 (+103981)
cg00137696	0.0571076	0.0154463	0.000218024	0.00790873	chr7	127703101	OpenSea	LEP (-178235), LRRC4 (-31979)
cg00137877	0.0674268	0.0201285	0.000808635	0.0188313	chr11	102337915	OpenSea	TMEM123 (-14141), MMP7 (+63568)
cg00137960	0.0445769	0.0150364	0.00303084	0.0445925	chr10	77894049	OpenSea	C10orf11 (+351531)
cg00138474	0.0908621	0.0276161	0.0010012	0.0217058	chr6	30484334	OpenSea	PRR3 (-40328), RPP21 (+171427)
cg00138641	-0.0520784	0.0124698	2.962e-05	0.0020013	chr16	14397074	Island	MKL2 (+223930), PARN (+327049)
cg00138766	-0.0715412	0.0204606	0.000471358	0.0132177	chr8	27729073	OpenSea	PBK (-33462), SCARA5 (+121170)
cg00138804	-0.0513911	0.0110739	3.4716e-06	0.000429743	chr7	57706707	OpenSea	ZNF716 (+196825)
cg00139920	-0.0583485	0.0166214	0.000447377	0.0127776	chr9	131580709	Island	ENDOG (-43)
cg00140813	-0.156043	0.050914	0.00217788	0.0360616	chr16	28857836	Island	SH2B1 (-173), TUFM (-108)
cg00141447	-0.0227109	0.00714162	0.00147235	0.0279105	chr13	113544658	N_Shelf	MCF2L (-78876), ATP11A (+200016)
cg00141522	-0.060451	0.0140169	1.61263e-05	0.00129804	chr1	94146926	Island	BCAR3 (+165779), FNBP1L (+233239)
cg00141828	0.0499554	0.0132099	0.00015578	0.00627173	chr1	41305165	S_Shore	CITED4 (+22852), KCNQ4 (+55482)
cg00142239	-0.0657784	0.0197925	0.00088929	0.0200525	chr8	1508017	N_Shore	CLN8 (-203910), DLGAP2 (+58486)
cg00142604	0.0636802	0.020196	0.00161538	0.0296669	chr1	193874585	OpenSea	B3GALT2 (-718802)
cg00142999	-0.105439	0.0222734	2.20318e-06	0.000306109	chr10	88228103	OpenSea	GRID1 (-101869), WAPAL (+53468)
cg00144161	-0.0475818	0.0130209	0.000257911	0.0088482	chr6	31927018	S_Shore	NELFE (-132), SKIV2L (+162)
cg00144414	0.042286	0.0131101	0.00125777	0.0252185	chr16	89203153	OpenSea	CDH15 (-35021), ACSF3 (+42937)
cg00144480	-0.0663729	0.0174601	0.000143874	0.00593742	chr2	40987580	OpenSea	SLC8A1 (-248080)
cg00145253	-0.0405894	0.0123083	0.00097473	0.0213172	chr1	75602857	Island	LHX8 (+8739), SLC44A5 (+473911)
cg00145289	-0.0397389	0.00908709	1.22486e-05	0.00106442	chr12	116823632	OpenSea	MAP1LC3B2 (-173553), MED13L (-108490)
cg00145488	0.0528073	0.0150857	0.000464424	0.0130901	chr17	47113414	Island	B4GALNT2 (-96914), IGF2BP1 (+38641)
cg00145489	0.118772	0.0354471	0.000806133	0.0187924	chr18	11980690	Island	IMPA2 (-736)
cg00146350	0.0579106	0.0136577	2.23388e-05	0.00163583	chr8	27294956	OpenSea	CHRNA2 (+41856), PTK2B (+125958)
cg00146460	-0.0410242	0.0126936	0.00122981	0.0248669	chr19	45909581	Island	PPP1R13L (+25), CD3EAP (+115)
cg00146755	0.045747	0.0132585	0.000559806	0.014795	chr21	45551519	N_Shore	C21orf33 (-1967)
cg00147307	0.0509571	0.0152409	0.000827465	0.0191145	chr1	42125463	N_Shore	EDN2 (-175122), HIVEP3 (+258705)
cg00147578	0.0600533	0.0163169	0.000232842	0.00826092	chr12	120730932	OpenSea	PXN (-27370), SIRT4 (-9191)
cg00147665	0.0455723	0.0126055	0.000300037	0.00980198	chr7	4864983	OpenSea	PAPOLB (+36641), AP5Z1 (+49731)
cg00147863	0.0524517	0.0162569	0.00125347	0.0251688	chr19	3869599	N_Shore	ZFR2 (-574)
cg00147976	-0.0437233	0.0111346	8.60872e-05	0.00416411	chr12	53846229	Island	PCBP2 (+317)
cg00148252	-0.0374121	0.0121975	0.00216083	0.035885	chr4	89906159	OpenSea	NAP1L5 (-286774), FAM13A (+72163)
cg00148286	-0.0597532	0.0171505	0.000493905	0.0136174	chr4	1210066	Island	SPON2 (-43406), CTBP1 (+32858)
cg00148325	0.0433794	0.0116037	0.000185187	0.00705654	chr17	72244451	OpenSea	DNAI2 (-33199), TTYH2 (+34799)
cg00148522	0.0668296	0.0199137	0.000790891	0.0185578	chr16	27711154	OpenSea	KIAA0556 (+149682), GSG1L (+363675)
cg00148618	-0.0397834	0.0131694	0.00252025	0.0395901	chr1	159819894	OpenSea	C1orf204 (+5242), SLAMF8 (+23355)
cg00149346	0.0636611	0.0125579	3.99046e-07	8.5535e-05	chr14	77750833	OpenSea	GSTZ1 (-36393), NGB (-13179)
cg00149684	-0.0620428	0.0187359	0.000928163	0.020633	chr1	155097375	N_Shore	EFNA1 (-2560)
cg00149734	-0.0558076	0.0173335	0.0012835	0.0255457	chr10	131454304	OpenSea	MGMT (+188857), EBF3 (+307800)
cg00149976	-0.0489092	0.0128599	0.000142826	0.00590894	chr3	127541529	Island	MGLL (+171)
cg00150168	-0.0396664	0.0110119	0.000315599	0.0101397	chr2	23064551	OpenSea	KLHL29 (-543536)
cg00150523	0.0442261	0.0151527	0.00351498	0.0489374	chr11	71821635	N_Shelf	LAMTOR1 (-7203), ANAPC15 (+2190)
cg00150607	0.0438296	0.013582	0.0012508	0.0251302	chr19	5602589	OpenSea	SAFB2 (+20401), ZNRF4 (+147164)
cg00150785	0.0426627	0.0117801	0.000292798	0.00963963	chr20	25581368	N_Shore	NINL (-15216), NANP (+23442)
cg00150837	-0.0402153	0.0119208	0.000742075	0.017803	chr3	52721831	S_Shore	PBRM1 (-1980), GNL3 (+1896)
cg00151661	-0.0891386	0.0233946	0.00013884	0.0057915	chr9	139434133	OpenSea	SEC16A (-61993), NOTCH1 (+6180)
cg00152233	-0.0738693	0.0179861	4.00797e-05	0.00246753	chr17	47489162	OpenSea	ZNF652 (-49328), PHB (+3079)
cg00152777	-0.0465221	0.0136501	0.000653972	0.0163718	chr11	60638190	OpenSea	ZP1 (+3156), PRPF19 (+35869)
cg00153306	-0.0320247	0.00990872	0.00122938	0.0248608	chr3	46741492	N_Shore	TMIE (-1330)
cg00153662	0.041726	0.0130939	0.00143915	0.0275045	chr6	20402356	Island	E2F3 (-41)
cg00154119	-0.0519911	0.00963428	6.79639e-08	2.283e-05	chr15	68174054	N_Shelf	PIAS1 (-172462), SKOR1 (+62013)
cg00154357	-0.0771035	0.0247532	0.00184017	0.0322905	chr3	147111280	Island	PLSCR5 (-787278), ZIC4 (+10790)
cg00155488	0.0605513	0.0198925	0.00233516	0.0377112	chr21	42935678	OpenSea	TMPRSS2 (-55687), RIPK4 (+251587)
cg00155676	-0.0876851	0.0154733	1.45434e-08	6.98368e-06	chr1	247714998	OpenSea	OR2G2 (-36663), GCSAML (+2609)
cg00156032	-0.0568957	0.0186407	0.00227146	0.0370341	chr13	45706980	OpenSea	GTF2F2 (+12331), KCTD4 (+68194)
cg00156265	0.0768415	0.0185465	3.42508e-05	0.00221448	chr15	77265459	OpenSea	PSTPIP1 (-21966), RCN2 (+41500)
cg00156588	0.0555679	0.0169636	0.00105397	0.0224792	chr1	172924959	OpenSea	TNFSF18 (+95143), FASLG (+296802)
cg00156633	0.0836362	0.025676	0.00112451	0.0234524	chr5	148034578	S_Shore	HTR4 (-863)
cg00157722	0.0984137	0.0288497	0.000646649	0.0162458	chr9	130533705	Island	TOR2A (-36110), SH2D3C (+7314)
cg00158401	-0.0501168	0.0136824	0.000249404	0.00865474	chr10	127581141	N_Shelf	FANK1 (-3966)
cg00158758	0.0379702	0.0129762	0.0034319	0.0482112	chr14	24772204	S_Shelf	DHRS1 (-3166), NOP9 (+3137)
cg00159614	0.056238	0.0136097	3.59293e-05	0.00228943	chr12	53685491	N_Shelf	PFDN5 (-3583)
cg00160183	0.0729572	0.0191534	0.000139477	0.00581039	chr13	28551730	Island	CDX2 (-6455), URAD (+11060)
cg00160464	-0.0583924	0.0178754	0.00108834	0.0229459	chr5	167242169	OpenSea	WWC1 (-476985), TENM2 (+530366)
cg00160818	0.0678866	0.0184102	0.000226522	0.00812055	chr6	31126356	Island	CCHCR1 (-791), TCF19 (+38)
cg00161345	0.0516562	0.0147242	0.000451056	0.0128479	chr16	66866226	S_Shore	NAE1 (-1327)
cg00161513	-0.0414274	0.0123218	0.00077343	0.0182922	chr12	51906448	OpenSea	SCN8A (-78571), SLC4A8 (+87894)
cg00162405	-0.0801149	0.0263563	0.00236821	0.038035	chr2	159735098	OpenSea	TANC1 (-90084), DAPL1 (+83270)
cg00163171	-0.0687512	0.0177689	0.000109199	0.00490347	chr12	31963379	OpenSea	BICD1 (-296783), H3F3C (-18205)
cg00163549	-0.0264667	0.00901362	0.00332155	0.0472361	chr6	33246185	S_Shore	PFDN6 (-10893), B3GALT4 (+1269)
cg00164038	-0.0650628	0.0185385	0.000448767	0.0128015	chr6	33228770	OpenSea	VPS52 (+10900), RING1 (+52499)
cg00164041	-0.075467	0.022451	0.000775452	0.0183259	chr4	89378199	N_Shore	HERC5 (-68)
cg00164235	0.138919	0.0440979	0.00163131	0.0298627	chr4	4855231	S_Shore	STX18 (-311477), MSX1 (-6161)
cg00164429	0.0406073	0.011388	0.000362769	0.0111265	chr3	53772039	OpenSea	CHDH (+108377), CACNA1D (+242964)
cg00164458	-0.0645722	0.0165434	9.49336e-05	0.0044515	chr1	225676425	OpenSea	LBR (-59907), ENAH (+164418)
cg00164583	-0.0455076	0.00751695	1.41293e-09	1.11929e-06	chr16	88554420	Island	ZC3H18 (-82368), ZFPM1 (+34696)
cg00164894	0.109415	0.0162691	1.75161e-11	3.27925e-08	chr1	55535598	OpenSea	PCSK9 (+30378), USP24 (+145187)
cg00164896	0.0636883	0.0146976	1.46925e-05	0.00121464	chr15	70477782	OpenSea	TLE3 (-87268), UACA (+578149)
cg00165360	0.0407942	0.0128929	0.00155568	0.0289415	chr6	42906850	OpenSea	GNMT (-21645), CNPY3 (+9913)
cg00166030	0.150239	0.0276691	5.64064e-08	1.9917e-05	chr2	201676216	Island	BZW1 (-862)
cg00166203	-0.0615892	0.0194658	0.00155632	0.028948	chr3	138642526	OpenSea	PIK3CB (-88933), FOXL2 (+23455)
cg00166262	-0.0581248	0.0151818	0.000128886	0.00550011	chr11	77085836	OpenSea	GDPD4 (-87374), PAK1 (+99268)
cg00166343	-0.127803	0.0298703	1.88076e-05	0.00144793	chr17	29150100	N_Shore	CRLF3 (+1693), GOSR1 (+345721)
cg00166355	-0.0468627	0.0113373	3.5729e-05	0.00228106	chr11	118497472	OpenSea	PHLDB1 (+20318), TREH (+52908)
cg00166834	-0.0319949	0.0103394	0.00197173	0.0338008	chr12	74153527	OpenSea	ATXN7L3B (-778023)
cg00166836	-0.0504001	0.0114894	1.15111e-05	0.00101886	chr6	149721425	OpenSea	SUMO4 (-69)
cg00167301	0.0566839	0.0158194	0.000339417	0.010643	chr22	45286241	OpenSea	PHF21B (+119339), ARHGAP8 (+187860)
cg00167654	-0.156064	0.0466123	0.000813567	0.0189042	chr17	5973536	Island	WSCD1 (+1111), AIPL1 (+364968)
cg00169164	0.10353	0.0266821	0.000104399	0.00475106	chr12	6643639	Island	GAPDH (+547)
cg00169407	0.0611095	0.0153482	6.8466e-05	0.0035632	chr18	44295231	OpenSea	LOXHD1 (-155957), ST8SIA5 (+41900)
cg00169633	0.0821913	0.0229812	0.000348282	0.0108277	chr3	134093551	Island	AMOTL2 (-116)
cg00170307	-0.0606034	0.0155329	9.55472e-05	0.00446997	chr7	95752710	OpenSea	SLC25A13 (+198748), DYNC1I1 (+350809)
cg00170401	-0.0910806	0.0284035	0.00134282	0.0262934	chr22	37420105	N_Shore	TST (-4598), MPST (+4404)
cg00170564	-0.0506864	0.0132241	0.000126651	0.00543086	chr12	107714106	Island	PWP1 (-365402), BTBD11 (+1917)
cg00170839	0.0432126	0.0129662	0.000860014	0.0195968	chr4	185256362	OpenSea	ENPP6 (-117249), IRF2 (+139371)
cg00170931	0.044381	0.0140786	0.00161946	0.0297266	chr13	51915353	OpenSea	SERPINE3 (+186)
cg00171161	-0.0768967	0.0144595	1.04881e-07	3.14867e-05	chr4	88343636	N_Shore	NUDT9 (-97)
cg00171942	-0.061762	0.0187074	0.000961787	0.0211261	chr1	34088611	N_Shore	HMGB4 (-237489), ZSCAN20 (+150366)
cg00172672	-0.0441856	0.0112944	9.14688e-05	0.00433591	chr20	34895136	Island	DLGAP4 (+879)
cg00173498	-0.0316231	0.00740988	1.97508e-05	0.00149996	chr8	61912461	OpenSea	CLVS1 (-288052), CHD7 (+321125)
cg00174075	0.0740264	0.0170989	1.49579e-05	0.00122973	chr22	27077715	OpenSea	CRYBA4 (+59788)
cg00175441	0.0523873	0.0177798	0.00321449	0.0462604	chr17	76100646	N_Shore	TMC6 (+24131), TNRC6C (+99510)
cg00176879	0.061569	0.0162224	0.000147465	0.0060382	chr20	2843525	OpenSea	PTPRA (-1304)
cg00177013	-0.0404641	0.0117827	0.000594319	0.0154016	chr20	62339100	Island	ZGPAT (-341), ARFRP1 (-91)
cg00178359	0.0851215	0.0158603	8.0083e-08	2.58088e-05	chr16	56659460	Island	MT1E (+74)
cg00178429	-0.0460938	0.0120783	0.000135494	0.00569864	chr8	103668860	Island	KLF10 (-731)
cg00178506	0.0530371	0.0172626	0.00212365	0.0354869	chr12	132102029	OpenSea	SFSWAP (-93652), GPR133 (+663578)
cg00178551	-0.0394577	0.0120271	0.00103539	0.0222124	chr8	1164044	OpenSea	TDRP (-668264), DLGAP2 (-285487)
cg00178562	0.0415238	0.0142748	0.00362712	0.0499167	chr1	16966354	OpenSea	CROCC (-282090), NBPF1 (-26373)
cg00179844	-0.0385558	0.0120958	0.00143492	0.0274495	chr2	98530285	OpenSea	TMEM131 (+82068), ZAP70 (+200263)
cg00179906	-0.0709713	0.0126899	2.23538e-08	9.84118e-06	chr17	14208363	S_Shore	HS3ST3B1 (+3964), PMP22 (+957542)
cg00180343	0.0534245	0.0135602	8.15524e-05	0.00401107	chr18	74090880	N_Shore	SMIM21 (-951223), ZNF516 (+116265)
cg00181034	0.0515133	0.0137681	0.000182933	0.0069989	chr2	73306638	OpenSea	SFXN5 (-7674), RAB11FIP5 (+33507)
cg00181054	-0.0556855	0.0131272	2.21534e-05	0.00162745	chr13	95254340	Island	GPR180 (+184)
cg00181263	-0.0587292	0.015264	0.000119297	0.00521499	chr2	237173812	OpenSea	ASB18 (-825)
cg00182149	0.0503551	0.015949	0.00159264	0.0293972	chr19	18760578	N_Shore	CRTC1 (-33909), KLHL26 (+12804)
cg00182168	0.0581682	0.018496	0.00166142	0.0302208	chr2	223804425	OpenSea	KCNE4 (-112436), ACSL3 (+78774)
cg00182393	-0.0403679	0.0125617	0.00131096	0.0258983	chr13	106381542	OpenSea	DAOA (+262951), EFNB2 (+805919)
cg00182761	0.0307411	0.00836655	0.000238515	0.00839474	chr9	139846862	N_Shore	LCN12 (+83)
cg00182937	0.0693769	0.0127929	5.85806e-08	2.04752e-05	chr6	44123614	S_Shelf	CAPN11 (-2933)
cg00183173	0.109519	0.0308417	0.000383792	0.0115406	chr6	170339368	Island	ERMARD (+187648), DLL1 (+260192)
cg00183317	0.0498642	0.0167	0.00282764	0.0426538	chr10	126810786	OpenSea	EDRF1 (-597358), CTBP2 (-94328)
cg00183457	0.0334908	0.0103659	0.00123413	0.0249233	chr2	219991744	OpenSea	IHH (-66556), NHEJ1 (+33830)
cg00183569	-0.0879931	0.0118208	9.77361e-14	4.97304e-10	chr20	2541221	S_Shore	NOP56 (-91569), TMC2 (+23969)
cg00183886	0.121764	0.037532	0.00117757	0.0241727	chr4	53524296	N_Shore	USP46 (+1205), SPATA18 (+606800)
cg00184157	0.0305747	0.0104801	0.00352976	0.0490761	chr22	45879941	OpenSea	FBLN1 (-18829), RIBC2 (+70368)
cg00184235	0.0882213	0.0271167	0.00114034	0.0236663	chr8	126442434	Island	TRIB1 (-128)
cg00184240	0.086821	0.0297893	0.00356258	0.0493495	chr12	122666660	N_Shore	B3GNT4 (-21429), IL31 (-7915)
cg00184376	-0.0378546	0.0114896	0.000985344	0.0214694	chr13	28499045	Island	ATP5EP2 (-20297), PDX1 (+4889)
cg00184452	-0.0403541	0.0138279	0.00351944	0.0489789	chr1	50887477	Island	DMRTA2 (+1694), ELAVL4 (+315514)
cg00185567	-0.0753211	0.0223824	0.000764915	0.01816	chr20	49272200	OpenSea	PARD6B (-75880), PTPN1 (+145310)
cg00186575	0.0499236	0.0124075	5.72982e-05	0.00315043	chr1	54642648	OpenSea	CDCP2 (-23206), CYB5RL (+19518)
cg00186649	0.0590846	0.0195947	0.00256692	0.0400608	chr10	34370931	OpenSea	NRP1 (-745742), PARD3 (+733317)
cg00187089	-0.0516499	0.0168499	0.0021746	0.0360323	chr15	84541079	OpenSea	GOLGA6L4 (-363445), ADAMTSL3 (+218242)
cg00187403	-0.0276685	0.00938597	0.00319981	0.0461246	chr12	90234391	OpenSea	ATP2B1 (-131784)
cg00187451	-0.0505851	0.0165138	0.00218991	0.0361757	chr11	27603188	OpenSea	LIN7C (-74869), BDNF (+119411)
cg00187465	0.0402135	0.0124944	0.00128852	0.0256118	chr1	52830898	N_Shore	CC2D1B (+966)
cg00188450	0.113406	0.0359428	0.001604	0.0295283	chr3	71834279	Island	PROK2 (-68)
cg00188547	-0.0699581	0.0179418	9.65231e-05	0.00450633	chr8	101162809	OpenSea	POLR2K (-2)
cg00189101	-0.0629216	0.0159955	8.36435e-05	0.00408348	chr2	242088304	N_Shore	PPP1R7 (-1132), PASK (+545)
cg00189220	-0.056734	0.0156454	0.000287572	0.00952434	chr8	64080646	N_Shore	YTHDF3 (-474)
cg00189887	-0.0351903	0.010906	0.00125228	0.0251523	chr17	55951557	OpenSea	MRPS23 (-24141), VEZF1 (+113955)
cg00190412	0.0508833	0.0167362	0.00236333	0.0379801	chr6	10836303	N_Shore	MAK (+2424), ENSG00000272162 (+88277)
cg00191181	0.0560608	0.0173987	0.0012724	0.025403	chr13	47150059	OpenSea	LRCH1 (+22665), ESD (+221307)
cg00193524	-0.0748589	0.0254377	0.00325227	0.046604	chr14	101784728	OpenSea	RTL1 (-433545), DIO3 (-242959)
cg00193894	0.0545316	0.0135894	6.00003e-05	0.00324849	chr8	21955611	OpenSea	NUDT18 (+11320), DMTN (+38895)
cg00193902	0.045699	0.0149801	0.0022835	0.0371556	chr7	98579722	S_Shore	TRRAP (+103610), SMURF1 (+162000)
cg00194044	-0.05729	0.0142709	5.95794e-05	0.00323453	chr3	128141434	N_Shelf	DNAJB8 (+44376), EEFSEC (+269138)
cg00195179	-0.0414063	0.0140247	0.00315329	0.0457022	chr22	39745738	N_Shore	SYNGR1 (-262)
cg00195322	-0.0507457	0.0160133	0.00152979	0.028614	chr20	48278559	OpenSea	PTGIS (-93877), B4GALT5 (+51855)
cg00195646	-0.0449352	0.0149019	0.00256641	0.040059	chr4	105895196	OpenSea	CXXC4 (-479146), TET2 (-172253)
cg00195828	-0.0844987	0.0259747	0.00114147	0.0236797	chr8	8680903	OpenSea	MFHAS1 (+70251), CLDN23 (+121456)
cg00196170	0.0363434	0.0118631	0.00218723	0.0361554	chr12	111791912	OpenSea	FAM109A (+15012), CUX2 (+320085)
cg00196366	-0.0319526	0.00953984	0.000809907	0.0188531	chr3	17795258	OpenSea	TBC1D5 (-53747), SATB1 (+670806)
cg00196787	-0.0496022	0.0135965	0.000264137	0.00899801	chr17	32907132	Island	TMEM132E (-635)
cg00196971	0.0435702	0.0140942	0.00199239	0.0340282	chr19	40092811	OpenSea	LGALS13 (-352)
cg00197389	-0.0600288	0.0201213	0.00285122	0.0428863	chr17	74025861	OpenSea	EVPL (-2329)
cg00197612	-0.0539804	0.0149661	0.000309946	0.0100112	chr21	32716820	S_Shore	KRTAP19-8 (-306026), TIAM1 (+214469)
cg00197659	0.0523349	0.0106753	9.46683e-07	0.000162791	chr8	144944518	S_Shore	NRBP2 (-21373), PLEC (+80525)
cg00198603	-0.0647607	0.0181197	0.000351502	0.0108895	chr10	15761192	N_Shore	ITGA8 (+931)
cg00198729	0.0690212	0.01576	1.18939e-05	0.00104245	chr17	42020748	OpenSea	PPY (-1107)
cg00200189	0.0676576	0.0190493	0.00038274	0.01152	chr22	20757360	N_Shelf	ZNF74 (+8956), SCARF2 (+34785)
cg00200645	0.0506335	0.014456	0.000460744	0.013022	chr17	58235778	OpenSea	CA4 (+8482), USP32 (+233716)
cg00200667	-0.0903137	0.0164271	3.84416e-08	1.49949e-05	chr17	46753282	N_Shelf	HOXB9 (-49444), PRAC1 (+46601)
cg00200916	-0.0517412	0.0162352	0.00143768	0.0274852	chr9	98823593	OpenSea	ERCC6L2 (+185611), HSD17B3 (+240840)
cg00201670	-0.0459178	0.0122836	0.000185395	0.00706076	chr21	46221900	Island	UBE2G2 (+33)
cg00202829	-0.0533808	0.0177037	0.00256778	0.040071	chr15	74609868	OpenSea	CYP11A1 (+50212), CCDC33 (+81239)
cg00203461	-0.0648753	0.0121446	9.19801e-08	2.86878e-05	chr10	70287181	Island	SLC25A16 (+49)
cg00204249	-0.0693187	0.0171114	5.0996e-05	0.00290981	chr17	76425249	S_Shelf	PGS1 (+50529), DNAH17 (+148226)
cg00204512	-0.049281	0.0153155	0.00129214	0.02566	chr16	28754710	N_Shelf	NPIPB9 (-8397), EIF3C (+32027)
cg00206277	-0.0454702	0.0140793	0.00123968	0.0249929	chr1	231162727	OpenSea	TRIM67 (-135988), ARV1 (+47933)
cg00206394	0.0432912	0.0120706	0.000335134	0.0105554	chr9	130881600	OpenSea	ENSG00000232850 (-9011), SLC25A25 (+51121)
cg00206718	0.046533	0.0142008	0.00104999	0.0224256	chr11	44998808	OpenSea	PRDM11 (-170085), TP53I11 (-27098)
cg00207125	-0.0526455	0.0173242	0.0023749	0.0381109	chr4	15398071	OpenSea	CC2D2A (-73417), C1QTNF7 (+56512)
cg00207494	0.0382772	0.011178	0.00061631	0.015756	chr7	148703518	OpenSea	EZH2 (-122149), PDIA4 (+22214)
cg00210007	-0.12035	0.0343942	0.000466795	0.0131317	chr1	217251566	OpenSea	ESRRG (-354772), GPATCH2 (+552857)
cg00210186	0.0705677	0.0233897	0.00255257	0.0399223	chr9	37905641	S_Shore	SLC25A51 (-1535)
cg00210702	0.0757998	0.0145495	1.89045e-07	4.91794e-05	chr15	77797805	OpenSea	HMG20A (+84790), LINGO1 (+127026)
cg00211174	-0.0495542	0.0170075	0.00357212	0.0494321	chr3	127332098	OpenSea	PODXL2 (-15925), MCM2 (+15033)
cg00212520	0.0420024	0.0122544	0.000609081	0.0156429	chr3	42451096	OpenSea	LYZL4 (+995)
cg00213177	0.162983	0.0455391	0.000344959	0.010756	chr12	51690687	OpenSea	SMAGP (-26014), BIN2 (+27260)
cg00213295	-0.0544054	0.0131233	3.38759e-05	0.00219578	chr17	32925561	OpenSea	TMEM132E (+17794), CCT6B (+362966)
cg00213870	0.0680531	0.0231427	0.00327594	0.0468173	chr17	74748401	OpenSea	MGAT5B (-120327), SRSF2 (-14987)
cg00214346	0.105733	0.0357637	0.00311224	0.0453434	chr17	66508517	Island	PRKAR1A (-50)
cg00214504	0.0992373	0.0326666	0.00238246	0.0381998	chr20	45169840	N_Shore	ZNF334 (-27648), OCSTAMP (+9372)
cg00215224	0.138164	0.0392923	0.000437579	0.0125933	chr15	35839876	S_Shore	DPH6 (-1508)
cg00215587	0.166202	0.0463032	0.000331393	0.010475	chr15	23810843	OpenSea	MKRN3 (+390)
cg00216116	-0.0451391	0.0118572	0.000140715	0.00584485	chr2	27346508	Island	CGREF1 (-4538), ABHD1 (-194)
cg00216435	0.0353965	0.00963473	0.000238928	0.00840509	chr5	143268144	OpenSea	HMHB1 (+76419), YIPF5 (+282078)
cg00216504	0.065885	0.0198942	0.000927069	0.0206156	chr7	91763516	Island	CYP51A1 (+327)
cg00216659	-0.0388399	0.0123994	0.00173376	0.0310605	chr2	196521989	Island	SLC39A10 (+519)
cg00217298	0.0421292	0.0137067	0.00211487	0.0353822	chr6	74020052	Island	KHDC1 (-115)
cg00217442	-0.066143	0.0149171	9.24789e-06	0.000870467	chr8	23022694	S_Shore	TNFRSF10D (-1152)
cg00217444	-0.0715045	0.0218287	0.00105395	0.0224792	chr4	41937297	Island	TMEM33 (+161)
cg00218406	0.171558	0.0450542	0.000140198	0.00583035	chr6	31431407	OpenSea	HLA-B (-106444), MICB (-34484)
cg00218649	0.0650582	0.0156285	3.14385e-05	0.00208373	chr5	180238208	Island	MGAT1 (-1380)
cg00218840	-0.0709851	0.0200509	0.000399769	0.0118617	chr1	228787343	S_Shore	RHOU (-83480), RNF187 (+112582)
cg00218914	-0.0446825	0.00792877	1.74561e-08	8.10532e-06	chr3	129146731	N_Shore	EFCAB12 (+762)
cg00219626	-0.119823	0.037499	0.0013965	0.0269918	chr6	28983835	N_Shore	ZNF311 (-10799), OR2W1 (+29181)
cg00219816	-0.0531435	0.0177611	0.00277031	0.0420752	chr8	96280555	N_Shore	C8orf37 (+873)
cg00219833	0.102992	0.0296929	0.000523233	0.0141406	chr14	52780896	Island	PTGER2 (-216)
cg00219956	-0.173247	0.0235172	1.74756e-13	7.58006e-10	chr16	30794205	Island	ZNF629 (+4317), RNF40 (+20888)
cg00220113	0.0472384	0.0141057	0.000811361	0.0188715	chr8	142450415	N_Shore	PTP4A3 (+48323)
cg00220335	-0.0541621	0.0120833	7.38152e-06	0.000740171	chr5	1343783	N_Shore	TERT (-48622), CLPTM1L (+1430)
cg00220429	-0.0267623	0.00887178	0.00255653	0.0399621	chr12	133163425	S_Shore	P2RX2 (-31977), FBRSL1 (+97289)
cg00220769	-0.0408642	0.00874975	3.00722e-06	0.00038625	chr6	153305382	S_Shore	FBXO5 (-1230)
cg00221445	-0.0594119	0.0192639	0.00204165	0.0345696	chr8	74183964	OpenSea	SBSPON (-178458), RPL7 (+22168)
cg00221908	0.0810536	0.0146845	3.39656e-08	1.37135e-05	chr5	14711828	OpenSea	FAM105B (+46972), ANKH (+160058)
cg00221983	0.090944	0.0252111	0.00030941	0.00999872	chr13	96086251	Island	ABCC4 (-132569), CLDN10 (-118727)
cg00222341	-0.046652	0.0146988	0.00150423	0.0282846	chr15	83951913	N_Shore	ENSG00000166503 (-75144), BNC1 (+1552)
cg00222684	0.0474486	0.0132831	0.000354141	0.0109435	chr3	36902435	OpenSea	DCLK3 (-121084), EPM2AIP1 (+132359)
cg00223877	-0.0623099	0.0175142	0.000374153	0.0113509	chr3	53290290	S_Shore	TKT (-253)
cg00224299	0.0550752	0.0142864	0.000115694	0.00510216	chr1	26185997	Island	AUNIP (-95)
cg00224565	0.0489131	0.0129404	0.000156898	0.00630495	chr19	30168522	S_Shelf	PLEKHF1 (+12560), C19orf12 (+37440)
cg00225858	-0.0400136	0.0133893	0.00280378	0.0424196	chr16	84223841	N_Shore	TAF1C (-3225), ADAD2 (-902)
cg00225910	0.0599675	0.0126773	2.24166e-06	0.000309666	chr1	26694733	OpenSea	AIM1L (-24158), ZNF683 (+4532)
cg00226340	0.0654491	0.0213972	0.0022225	0.0365307	chr9	34636243	N_Shore	ARID3C (-8140), SIGMAR1 (+1524)
cg00227856	-0.0396044	0.0108302	0.000255343	0.00878478	chr15	57801330	OpenSea	GCOM1 (-82775), CGNL1 (+132628)
cg00228144	-0.0985442	0.0155636	2.42461e-10	2.77716e-07	chr11	63551684	OpenSea	MARK2 (-54715), RTN3 (+102730)
cg00228640	-0.0430424	0.0128224	0.00078843	0.0185239	chr4	17421224	OpenSea	LDB2 (-520793), QDPR (+92632)
cg00228735	-0.0406852	0.0130549	0.00183027	0.0321794	chr7	131304505	OpenSea	PODXL (-63140), PLXNA4 (+957554)
cg00230269	0.0397373	0.0132412	0.00269062	0.0412907	chr11	59561218	OpenSea	MRPL16 (+17126), STX3 (+38687)
cg00230302	-0.0401077	0.0130719	0.0021532	0.0358028	chr9	21802598	Island	ENSG00000264545 (-36), MTAP (+57)
cg00230689	0.0483081	0.0146567	0.000980798	0.0214092	chr7	26368063	OpenSea	SNX10 (+36521), SKAP2 (+536298)
cg00232453	-0.0453176	0.0125636	0.000309706	0.0100075	chr6	31864574	N_Shore	EHMT2 (+886)
cg00232827	-0.0989941	0.0256169	0.000111358	0.00497169	chr5	172096764	Island	NEURL1B (+28496), DUSP1 (+101433)
cg00232832	-0.0981795	0.0330111	0.00293817	0.043731	chr15	30163660	OpenSea	GOLGA8J (-211595), TJP1 (-48955)
cg00233943	0.035013	0.0105776	0.000932609	0.0207064	chr17	59553911	OpenSea	TBX4 (+20105), NACA2 (+114651)
cg00234248	0.135415	0.031937	2.23442e-05	0.00163583	chr11	92180636	OpenSea	MTNR1B (-522249), FAT3 (+95375)
cg00234293	-0.0453194	0.0114114	7.14453e-05	0.00367345	chr9	2015104	Island	SMARCA2 (-6840), DMRT2 (+964751)
cg00234294	-0.0745294	0.015844	2.55178e-06	0.000340365	chr7	100731366	N_Shore	SERPINE1 (-39003), TRIM56 (+2647)
cg00234616	-0.0401552	0.0119214	0.000756245	0.0180297	chr2	74740572	Island	PCGF1 (-4866), TLX2 (-1038)
cg00234655	-0.0581841	0.0133953	1.40144e-05	0.00117096	chr18	78007841	S_Shelf	PARD6G (-2413)
cg00235740	-0.0439646	0.0135287	0.00115514	0.0238666	chr6	137769079	OpenSea	IFNGR1 (-228494), OLIG3 (+46451)
cg00235786	0.0585032	0.0180646	0.00120136	0.0244914	chr5	97903451	OpenSea	RGMB (-201547)
cg00235934	-0.0445594	0.0138851	0.00133124	0.0261499	chr3	193765230	OpenSea	HES1 (-88703), OPA1 (+454298)
cg00236005	-0.0355355	0.0115171	0.00203244	0.034463	chr10	64279749	OpenSea	ADO (-284766), ZNF365 (+145799)
cg00236052	0.0376713	0.0124644	0.00250852	0.0394747	chr12	132683752	S_Shore	GALNT9 (+6820), NOC4L (+54760)
cg00236249	0.0447885	0.0142515	0.00167382	0.0303687	chr22	20789017	N_Shore	SCARF2 (+3128), ZNF74 (+40613)
cg00236569	0.0415037	0.0120842	0.000593547	0.0153861	chr12	50323001	OpenSea	FAIM2 (-25332), AQP2 (-21527)
cg00236696	-0.081802	0.0206949	7.72528e-05	0.00387565	chr12	104458385	Island	HCFC2 (+151)
cg00236766	0.0604419	0.0156625	0.000113838	0.0050495	chr2	219268000	N_Shelf	VIL1 (-15814), CTDSP1 (+3523)
cg00237631	-0.0824534	0.0249118	0.000933603	0.0207197	chr7	25896850	Island	NPVF (-628746), NFE2L3 (-295009)
cg00238391	-0.0461112	0.0101247	5.25567e-06	0.000579777	chr7	150977475	S_Shelf	NUB1 (-61321), SMARCD3 (-31417)
cg00239071	0.0467618	0.0146691	0.00143377	0.0274335	chr14	100789737	OpenSea	SLC25A47 (+64)
cg00239654	0.131215	0.0421463	0.0018499	0.032389	chr12	56660898	Island	COQ10A (+257)
cg00239742	-0.0566924	0.0194817	0.00361392	0.0497957	chr8	1339852	N_Shore	TDRP (-844072), DLGAP2 (-109679)
cg00240246	-0.0563235	0.0139662	5.51088e-05	0.00306885	chr10	126168085	OpenSea	LHPP (+17682), FAM53B (+264533)
cg00240880	0.0355124	0.0121526	0.00347556	0.0485923	chr20	43343233	OpenSea	WISP2 (-251)
cg00242242	0.0735726	0.0195169	0.000163459	0.00648026	chr1	235716901	OpenSea	B3GALNT2 (-49121), GNG4 (+96391)
cg00242423	-0.0464853	0.0135207	0.000585864	0.0152572	chr2	65782280	OpenSea	MEIS1 (-880251), SPRED2 (-122970)
cg00242949	-0.0467995	0.0145244	0.00127243	0.025403	chr6	88106888	OpenSea	C6orf165 (-10841), C6orf163 (+52322)
cg00243763	0.0501708	0.0160125	0.00172901	0.0309978	chr19	8371770	N_Shore	CD320 (+1468), CERS4 (+97534)
cg00244392	-0.0733775	0.0233439	0.00167037	0.0303295	chr3	132379783	S_Shore	ACAD11 (-217)
cg00244517	0.0473173	0.0130188	0.00027847	0.00932303	chr4	57371467	N_Shore	ARL9 (-41)
cg00244634	0.108841	0.0304313	0.000348087	0.0108234	chr12	100661419	Island	DEPDC4 (-563), SCYL2 (+258)
cg00247020	-0.0449793	0.0137064	0.00103211	0.0221691	chr3	47844655	Island	DHX30 (+238)
cg00247103	0.0483927	0.0139225	0.000509194	0.0138957	chr11	2793804	OpenSea	CDKN1C (+113306), KCNQ1 (+327584)
cg00249938	-0.0745589	0.0129809	9.26168e-09	4.94313e-06	chr14	25590839	OpenSea	STXBP6 (-71337)
cg00250092	0.0495635	0.0165521	0.00274998	0.0418793	chr20	33461847	S_Shore	ACSS2 (-2569), GGT7 (-1185)
cg00250658	-0.0365006	0.0124922	0.00347942	0.0486258	chr1	223349112	OpenSea	TLR5 (-38484), SUSD4 (+188288)
cg00252210	0.0631743	0.01532	3.72907e-05	0.00235201	chr12	121416304	N_Shore	HNF1A (-41)
cg00252422	-0.0797601	0.0222871	0.000345241	0.010761	chr1	115259226	OpenSea	NRAS (+288)
cg00252543	-0.0847449	0.0203394	3.09268e-05	0.00206101	chr9	137821044	OpenSea	OLFM1 (-146321), FCN1 (-11236)
cg00253228	-0.0349775	0.0106517	0.00102439	0.0220574	chr8	145025610	S_Shore	PLEC (-567)
cg00253346	0.0366788	0.0123088	0.00288347	0.0432183	chr22	42324281	S_Shore	TNFRSF13C (-1460)
cg00253401	-0.0724248	0.0244105	0.00300766	0.04437	chr9	102274191	OpenSea	NR4A3 (-314817), SEC61B (+289609)
cg00253847	0.0512355	0.0125185	4.2621e-05	0.00257388	chr9	138773749	OpenSea	CAMSAP1 (+25320), KCNT1 (+179712)
cg00253971	0.0576274	0.013552	2.11573e-05	0.00157468	chr19	4038851	Island	ENSG00000205147 (+4302), PIAS4 (+31208)
cg00254886	-0.0580796	0.0165766	0.000458835	0.0129906	chr5	134824841	N_Shore	TIFAB (-36753), NEUROG1 (+46797)
cg00255726	0.0948836	0.0284602	0.000856362	0.0195426	chr8	21769114	N_Shore	GFRA2 (-122793), DOK2 (+2256)
cg00255821	-0.112309	0.037689	0.00288362	0.0432184	chr1	47489413	Island	CYP4X1 (+174)
cg00256155	-0.102746	0.0273551	0.000172647	0.00673719	chr1	47915647	Island	FOXD2 (+13959), TRABD2B (+546919)
cg00256485	-0.0403933	0.0113458	0.000370582	0.0112876	chr5	1494980	Island	SLC6A3 (-49436), LPCAT1 (+29111)
cg00256591	0.0481129	0.0158119	0.00234369	0.0377887	chr6	33246459	S_Shore	PFDN6 (-10619), B3GALT4 (+1543)
cg00257453	-0.0418993	0.00963756	1.37701e-05	0.00115725	chr17	7454819	S_Shelf	TNFSF13 (-7094), TNFSF12 (+2349)
cg00257474	-0.05997	0.0175446	0.00063049	0.01599	chr19	56652107	N_Shore	ZNF444 (-448)
cg00257878	-0.0599997	0.0168282	0.000363256	0.011135	chr7	54827094	Island	SEC61G (+572)
cg00259097	0.0483426	0.0155573	0.00188753	0.0328328	chr16	70770604	OpenSea	MTSS1L (-50636), VAC14 (+64459)
cg00259584	0.214098	0.0430247	6.48522e-07	0.000122887	chr2	106986308	OpenSea	UXS1 (-175514), RGPD3 (+98523)
cg00260231	0.0375537	0.0119644	0.00169641	0.0306207	chr1	173524381	OpenSea	SLC9C2 (+47851), PRDX6 (+77977)
cg00260647	0.136986	0.0253485	6.51268e-08	2.21204e-05	chr6	30524003	Island	PRR3 (-659), GNL1 (+947)
cg00260803	0.0512515	0.0173845	0.00319722	0.0461055	chr16	2107101	S_Shore	NTHL1 (-9235), PKD1 (+78797)
cg00260888	-0.135928	0.029198	3.23373e-06	0.000407496	chr20	30865478	N_Shore	KIF3B (+12)
cg00261592	-0.067278	0.0147941	5.42548e-06	0.000592784	chr5	149659812	OpenSea	CAMK2A (+9379), SLC6A7 (+90293)
cg00261650	0.0753303	0.018309	3.88207e-05	0.00241266	chr1	110998938	OpenSea	PROK1 (+5117), KCNA10 (+62858)
cg00261770	-0.0522316	0.0163697	0.00141902	0.027257	chr1	3312754	S_Shore	ARHGEF16 (-58235), PRDM16 (+326980)
cg00263650	0.0377353	0.00978876	0.000115747	0.00510421	chr16	2159464	Island	NTHL1 (-61598), PKD1 (+26434)
cg00264129	0.0396068	0.0132141	0.00272378	0.0416162	chr5	139725093	N_Shore	PFDN1 (-42388), HBEGF (+1122)
cg00264346	0.0764977	0.024919	0.00214166	0.0356823	chr17	37793307	Island	STARD3 (-10)
cg00264380	0.106931	0.0281918	0.000148842	0.00607339	chr18	48405387	Island	ME2 (-31)
cg00265307	-0.0395105	0.0127366	0.00192133	0.0332146	chr6	31652969	S_Shore	LY6G5C (-4816)
cg00266647	-0.0551576	0.0156898	0.000438923	0.0126137	chr12	976027	OpenSea	RAD52 (+82860), WNK1 (+113939)
cg00266865	-0.034084	0.00791928	1.67796e-05	0.00133457	chr22	29977949	S_Shore	NIPSNAP1 (-624)
cg00267137	0.0719384	0.0243652	0.00315206	0.0456913	chr10	100148383	OpenSea	LOXL4 (-120377), PYROXD2 (+26557)
cg00267451	0.0553127	0.0171733	0.0012781	0.025475	chr17	1069190	OpenSea	ABR (+13977), TIMM22 (+168834)
cg00267746	0.0661666	0.0144393	4.59679e-06	0.000527991	chr20	57463984	Island	NELFCD (-92278), GNAS (+36216)
cg00268019	0.0657098	0.0196321	0.000816724	0.0189496	chr2	160761302	Island	LY75-CD302 (-82)
cg00268322	-0.0486749	0.0134556	0.000297531	0.00974338	chr3	126237562	OpenSea	UROC1 (-967)
cg00268409	0.087853	0.0265024	0.000916747	0.0204652	chr1	26606610	Island	SH3BGRL3 (+944)
cg00268744	0.0376203	0.0125459	0.00271219	0.0415016	chr16	68281186	S_Shore	SLC7A6 (-17276), PLA2G15 (+1940)
cg00268927	-0.0442714	0.0138672	0.00141036	0.0271576	chr6	41910111	S_Shore	CCND3 (-526)
cg00269659	-0.0343932	0.0110061	0.00177853	0.0315924	chr16	27729685	OpenSea	KIAA0556 (+168213), GSG1L (+345144)
cg00269682	0.0541593	0.0134127	5.39308e-05	0.00302405	chr19	11345414	OpenSea	C19orf80 (-4880)
cg00269725	-0.0794025	0.0206176	0.000117545	0.00516285	chr6	156983315	OpenSea	ARID1B (-115747)
cg00270460	0.0310669	0.00994081	0.00177691	0.0315763	chr2	97509353	S_Shelf	ANKRD23 (+417)
cg00270974	0.0953886	0.0284021	0.000783647	0.0184492	chr6	39745834	OpenSea	KIF6 (-52654), DAAM2 (-14959)
cg00271126	-0.0430446	0.0141926	0.00242221	0.0386248	chr18	24091447	OpenSea	KCTD1 (+37951), TAF4B (+285548)
cg00271211	0.0487564	0.0114392	2.02409e-05	0.00152651	chr10	607546	OpenSea	DIP2C (+128059), ZMYND11 (+427123)
cg00271390	0.0400225	0.0135923	0.00323486	0.0464529	chr9	124971796	N_Shelf	NDUFA8 (-49699), LHX6 (+19327)
cg00272343	-0.0530733	0.0147689	0.000326166	0.0103609	chr10	3584776	OpenSea	PITRM1 (-369774), KLF6 (+242690)
cg00275125	-0.0712328	0.0211236	0.000745717	0.0178624	chr10	82103041	OpenSea	DYDC2 (-1459)
cg00276344	0.0442197	0.0134806	0.00103715	0.0222338	chr4	9944105	OpenSea	SLC2A9 (+79001), DRD5 (+160848)
cg00277233	0.126279	0.0386658	0.00109117	0.0229801	chr4	54229634	N_Shelf	SCFD2 (+2607), RASL11B (+501178)
cg00277591	0.0418728	0.0123024	0.000664952	0.0165495	chr17	4079652	OpenSea	CYB5D2 (+33103), ANKFY1 (+87489)
cg00277898	-0.0668949	0.0202584	0.000959674	0.0210937	chr6	31745181	OpenSea	VWA7 (-111)
cg00278359	-0.0547233	0.0129389	2.34359e-05	0.00168977	chr6	30652829	N_Shore	DHX16 (-12016), PPP1R18 (+2842)
cg00278366	-0.0565265	0.0147959	0.000133228	0.0056311	chr12	110940287	S_Shore	VPS29 (-384), RAD9B (+244)
cg00278392	-0.0417556	0.0123279	0.000706375	0.0172199	chr6	16802505	OpenSea	STMND1 (-299983), ATXN1 (-40819)
cg00278655	-0.050841	0.016586	0.00217461	0.0360323	chr5	173741058	S_Shore	MSX2 (-410477), ENSG00000170091 (+268452)
cg00278785	-0.0472876	0.0128638	0.000236896	0.0083566	chr2	121139431	OpenSea	GLI2 (-410553), INHBB (+35713)
cg00278810	-0.0706014	0.0145817	1.28686e-06	0.000207177	chr3	135994892	OpenSea	PCCB (+25692), STAG1 (+476317)
cg00279282	-0.0889427	0.0211288	2.55873e-05	0.00180136	chr2	172077803	OpenSea	TLK1 (-60461), METTL8 (+212792)
cg00279778	-0.0745478	0.0124038	1.85442e-09	1.37954e-06	chr22	45102452	S_Shelf	ARHGAP8 (+4071), PHF21B (+303128)
cg00279867	0.0444999	0.0129301	0.000578343	0.0151263	chr16	49808018	OpenSea	ZNF423 (+48631), C16orf78 (+400285)
cg00280270	0.0513847	0.013058	8.31546e-05	0.00406661	chr22	21320131	S_Shore	AIFM3 (+736)
cg00280548	0.0902867	0.0297624	0.00241671	0.038568	chr10	70587131	Island	STOX1 (-166)
cg00280609	-0.0494087	0.0114351	1.55481e-05	0.00126549	chr1	45250840	N_Shore	BEST4 (+2536), RPS8 (+9732)
cg00280922	0.0444247	0.0132921	0.000831237	0.019171	chr14	74226427	Island	ELMSAN1 (+573)
cg00280984	0.0579087	0.0194987	0.00297925	0.0441059	chr16	4406833	OpenSea	VASN (-15015), PAM16 (-5461)
cg00281080	-0.0746927	0.0242822	0.00209778	0.0351841	chr19	18529969	Island	SSBP4 (-195)
cg00281153	0.0721556	0.0153655	2.65382e-06	0.000350093	chr16	75682798	S_Shore	KARS (-1236), TERF2IP (+1115)
cg00281333	-0.0848596	0.0135327	3.59445e-10	3.80928e-07	chr1	40203613	N_Shore	PPIE (-959)
cg00281467	0.0640397	0.0218131	0.00332643	0.0472834	chr22	23522460	N_Shore	BCR (+64)
cg00281680	-0.0258263	0.00880154	0.00334307	0.0474403	chr3	126097532	OpenSea	KLF15 (-21248), CCDC37 (-16249)
cg00282216	-0.0334733	0.0101856	0.00101504	0.0219102	chr8	145823653	Island	LRRC24 (-71252), ARHGAP39 (+7430)
cg00282249	0.0831351	0.0233606	0.000372583	0.0113177	chr13	37005566	N_Shore	CCNA1 (-928)
cg00282877	-0.108966	0.0242365	6.92599e-06	0.000704822	chr10	135265980	OpenSea	CYP2E1 (-67929), MTG1 (+58306)
cg00283283	-0.0612285	0.0176995	0.00054152	0.014463	chr5	140891767	N_Shore	PCDHGC5 (+22960), DIAPH1 (+106854)
cg00283409	-0.074328	0.0234412	0.00152008	0.0284769	chr17	68309673	OpenSea	KCNJ2 (+143998)
cg00283706	0.0736322	0.0220115	0.000822318	0.0190361	chr1	16509077	OpenSea	EPHA2 (-26496), ARHGEF19 (+30026)
cg00284005	-0.0507732	0.0137426	0.000220241	0.00796555	chr18	59855122	Island	PIGN (-866)
cg00284438	-0.0399648	0.0122468	0.00110127	0.0231233	chr11	74460557	Island	RNF169 (+645)
cg00284493	0.0490667	0.0161589	0.00239338	0.0383167	chr5	171522397	OpenSea	FBXW11 (-88754), STK10 (+92992)
cg00284968	-0.0444918	0.00913125	1.10212e-06	0.000183093	chr22	47146986	OpenSea	CERK (-12829), TBC1D22A (-11531)
cg00285950	0.0839141	0.0138706	1.4505e-09	1.14109e-06	chr12	53645759	Island	MFSD5 (+390)
cg00287012	-0.0575733	0.0135396	2.11654e-05	0.00157484	chr18	21593174	N_Shore	CABYR (-125767), LAMA3 (+323768)
cg00287165	0.0597098	0.0174417	0.000618425	0.0157912	chr16	71523304	OpenSea	ENSG00000261611 (-91), ZNF19 (-64)
cg00287636	0.135499	0.025245	7.989e-08	2.57675e-05	chr16	49892218	Island	CNEP1R1 (-166102), ZNF423 (-35569)
cg00287831	0.0433973	0.0146677	0.00308931	0.045135	chr3	184081167	Island	CLCN2 (-1729), POLR2H (+1662)
cg00288589	0.0390785	0.0113268	0.000560388	0.014806	chr5	37718202	OpenSea	GDNF (+117726), WDR70 (+338889)
cg00290422	0.0483078	0.015001	0.00128053	0.0255074	chr12	49431177	OpenSea	PRKAG1 (-18616), KMT2D (+17929)
cg00290498	-0.0506165	0.0101108	5.55267e-07	0.000109259	chr5	1230850	N_Shore	SLC6A18 (+5381), TERT (+64311)
cg00290626	-0.0680891	0.017267	8.03626e-05	0.00397291	chr8	132499131	OpenSea	ADCY8 (-444460), EFR3A (-417203)
cg00291316	-0.0405893	0.00592669	7.45989e-12	1.65402e-08	chr8	10469891	Island	RP1L1 (+42720), PRSS55 (+86836)
cg00291424	-0.0818098	0.0210206	9.94695e-05	0.00459792	chr9	92762136	OpenSea	GADD45G (+542209), DIRAS2 (+643249)
cg00292071	0.0656633	0.0186374	0.000426364	0.0123859	chr7	2248948	N_Shore	MAD1L1 (+23929), ELFN1 (+521194)
cg00292152	0.0572351	0.0170342	0.000779401	0.0183874	chr3	171569511	OpenSea	FNDC3B (-188832), TMEM212 (+8373)
cg00292282	0.0277898	0.00859652	0.00122634	0.0248196	chr12	92442949	OpenSea	DCN (-866050), BTG1 (+96723)
cg00292435	-0.065684	0.0135746	1.30655e-06	0.000209177	chr9	91925643	Island	CKS2 (-469)
cg00292513	-0.114149	0.034552	0.000954269	0.0210238	chr12	248296	Island	IQSEC3 (+72366), SLC6A12 (+75392)
cg00292662	-0.0702197	0.0156213	6.95285e-06	0.000706739	chr22	38071168	N_Shore	LGALS1 (-446)
cg00292701	-0.0939979	0.0182251	2.50122e-07	6.09948e-05	chr4	10463590	Island	ZNF518B (-4607)
cg00292947	0.0642023	0.0133835	1.60967e-06	0.000242422	chr15	78499137	OpenSea	ACSBG1 (+27911), IDH3A (+57475)
cg00293599	0.0622156	0.0129924	1.67944e-06	0.000249734	chr6	34505610	OpenSea	SPDEF (+18480), PACSIN1 (+22947)
cg00295339	-0.0652497	0.0192247	0.000688661	0.0169363	chr16	87998143	OpenSea	CA5A (-28022), BANP (-5480)
cg00295485	-0.0670228	0.0215328	0.00185456	0.0324498	chr2	106755721	OpenSea	UXS1 (+55073), C2orf40 (+73610)
cg00295764	0.0372687	0.0126119	0.00312619	0.045473	chr2	43319939	OpenSea	HAAO (-300208), ZFP36L2 (+133808)
cg00296378	-0.0810254	0.0195474	3.39705e-05	0.00220082	chr12	49177153	Island	ADCY6 (+758)
cg00296779	0.0663743	0.0166043	6.40409e-05	0.00339828	chr6	36211096	OpenSea	PNPLA1 (-27140), BRPF3 (+46576)
cg00297680	-0.0315632	0.0107782	0.00340668	0.0479928	chr19	36869860	Island	ZFP14 (+240)
cg00297737	-0.102813	0.0224023	4.4458e-06	0.000515844	chr8	97273749	Island	PTDSS1 (-193), MTERFD1 (+67)
cg00297767	-0.0267178	0.00701624	0.000140103	0.00582792	chr21	40721426	Island	HMGN1 (-301)
cg00298796	0.0479551	0.0137958	0.000508846	0.0138908	chr8	107670358	Island	ABRA (+112114), OXR1 (+210207)
cg00298906	0.0555755	0.0146741	0.000152279	0.00617459	chr16	31049909	N_Shelf	STX4 (+5098), ZNF668 (+26466)
cg00299070	-0.0620332	0.0200026	0.00192697	0.0332738	chr1	237946534	N_Shore	ZP4 (+107559), RYR2 (+741030)
cg00299972	-0.0312215	0.00956689	0.00110046	0.0231123	chr10	102892528	N_Shore	TLX1 (+3272), LBX1 (+97022)
cg00300039	-0.1433	0.0385563	0.00020188	0.00749335	chr1	38397432	Island	MTF1 (-72141), INPP5B (+15290)
cg00301679	-0.059305	0.0183042	0.00119544	0.0244109	chr7	150817013	Island	AGAP3 (+33185), GBX1 (+47621)
cg00301795	-0.0881419	0.0280929	0.00170386	0.0307058	chr1	200195818	OpenSea	ZNF281 (+183365), NR5A2 (+199089)
cg00302479	-0.09811	0.0199144	8.36832e-07	0.000149001	chr2	113931538	OpenSea	PSD4 (-9)
cg00302575	-0.057394	0.0146432	8.87333e-05	0.00425015	chr4	75515574	OpenSea	AREGB (+34946), BTC (+204321)
cg00302793	-0.0447143	0.0119422	0.000180959	0.00695177	chr4	102268125	Island	PPP3CA (+511)
cg00303183	-0.0517769	0.017246	0.00267982	0.041191	chr2	162283559	N_Shore	SLC4A10 (-197376), TBR1 (+10955)
cg00303262	-0.0557063	0.016772	0.000895733	0.0201508	chr16	30802416	S_Shelf	ZNF629 (-3894)
cg00303450	0.051351	0.017573	0.00347623	0.0485982	chr2	191271520	N_Shore	MFSD6 (-1560)
cg00303641	-0.129092	0.022605	1.12457e-08	5.74417e-06	chr16	23712764	OpenSea	ERN2 (+12056), PLK1 (+22622)
cg00303723	0.0905291	0.0165716	4.6843e-08	1.7278e-05	chr19	18304398	Island	MPV17L2 (+407)
cg00304844	-0.0431108	0.0145677	0.00308299	0.0450858	chr10	29884369	OpenSea	SVIL (+140360), LYZL1 (+306380)
cg00305996	0.0795985	0.0236116	0.000748522	0.0179053	chr2	227655319	N_Shore	IRS1 (+9155)
cg00306378	-0.0498316	0.0152789	0.00110841	0.0232282	chr2	239925720	OpenSea	TWIST2 (+169048), HDAC4 (+396922)
cg00306562	-0.0696679	0.0187965	0.000210195	0.00771647	chr4	44865255	OpenSea	GNPDA2 (-136644)
cg00308560	0.0514518	0.0154829	0.000890109	0.0200631	chr7	216899	N_Shore	FAM20C (+23931), PDGFA (+342131)
cg00308618	0.0351222	0.0113634	0.001996	0.0340629	chr2	152831903	OpenSea	ARL5A (-146902), CACNB4 (+123689)
cg00308823	0.036653	0.0103458	0.000395887	0.0117826	chr19	54877455	OpenSea	LAIR1 (-892)
cg00309133	-0.0521032	0.0144172	0.000301556	0.00983745	chr15	69452320	N_Shore	GLCE (-652)
cg00309479	-0.0527084	0.0131532	6.14276e-05	0.00330301	chr15	42363445	OpenSea	PLA2G4E (-20058), PLA2G4D (+23306)
cg00310044	-0.0818564	0.0229379	0.00035889	0.0110446	chr1	45826423	OpenSea	MUTYH (-20364), TESK2 (+130414)
cg00310114	0.0664526	0.0146424	5.66911e-06	0.00061099	chr20	3781693	OpenSea	AP5S1 (-19509), CDC25B (+5212)
cg00310215	-0.095525	0.0299714	0.00143653	0.0274696	chr16	51185346	Island	SALL1 (-161)
cg00310855	-0.0905154	0.0225827	6.11922e-05	0.00329305	chr11	64879153	Island	TM7SF2 (-172)
cg00311654	0.141803	0.0401251	0.000409305	0.0120576	chr19	1067147	Island	HMHA1 (+1226), POLR2E (+28450)
cg00311760	-0.0414776	0.0136561	0.00238705	0.0382424	chr3	9877940	OpenSea	RPUSD3 (+7759), TTLL3 (+26269)
cg00312000	-0.0420171	0.0121909	0.00056769	0.0149338	chr17	3482290	OpenSea	TRPV3 (-21192), TRPV1 (+18101)
cg00313545	0.0507496	0.0163157	0.00186791	0.0326064	chr11	12158816	OpenSea	MICALCL (-149630), MICAL2 (+26679)
cg00313876	-0.0485341	0.0160432	0.00248463	0.039248	chr13	45564444	S_Shore	NUFIP1 (-827)
cg00313957	0.130888	0.0340208	0.000119428	0.0052189	chr5	38720409	OpenSea	OSMR (-125691), LIFR (-124904)
cg00313973	-0.0580109	0.0122798	2.31159e-06	0.000316682	chr10	99186293	Island	PGAM1 (+377)
cg00314018	-0.102856	0.0275276	0.000186612	0.00709143	chr20	3776260	Island	CDC25B (-221)
cg00314194	0.0597304	0.0201093	0.00297517	0.0440677	chr12	108080945	S_Shore	PWP1 (+1437), PRDM4 (+73991)
cg00315487	0.061541	0.0132686	3.51627e-06	0.000434276	chr3	44906755	S_Shelf	TGM4 (-9347), TMEM42 (+3395)
cg00315606	0.0947478	0.0248242	0.000135218	0.00569154	chr7	26239563	Island	CBX3 (-1218), HNRNPA2B1 (+802)
cg00315619	0.0536596	0.0162048	0.000928471	0.0206375	chr16	85928644	N_Shelf	IRF8 (-3764)
cg00315628	-0.100595	0.0143911	2.74663e-12	7.81425e-09	chr1	245297880	OpenSea	KIF26B (-20406), EFCAB2 (+164710)
cg00316109	-0.0567316	0.0138422	4.15922e-05	0.00253159	chr8	20248897	OpenSea	LZTS1 (-87424)
cg00317609	0.0729221	0.0204358	0.000359228	0.0110522	chr1	31600445	OpenSea	PUM1 (-61904), NKAIN1 (+111955)
cg00317913	0.0784524	0.0239289	0.00104339	0.0223309	chr22	29998671	N_Shore	NF2 (-875)
cg00318000	-0.0638154	0.0189769	0.000771556	0.0182593	chr1	151128630	OpenSea	TNFAIP8L2 (-474)
cg00318699	0.040898	0.0130881	0.00177907	0.0315999	chr2	100859029	OpenSea	AFF3 (-136985), LONRF2 (+80165)
cg00319449	0.133255	0.0384087	0.000521635	0.0141195	chr10	77169139	Island	C10orf11 (-373379), ZNF503 (-7476)
cg00320269	-0.0343092	0.0112968	0.00238878	0.0382616	chr17	437835	OpenSea	FAM101B (-142106), VPS53 (+180260)
cg00320682	0.0567996	0.0175517	0.0012116	0.024628	chr2	113951683	OpenSea	PSD4 (+20136), PAX8 (+84843)
cg00320862	0.0943539	0.0271642	0.000513779	0.0139813	chr3	170588302	S_Shore	RPL22L1 (-31)
cg00320980	0.0584481	0.0181491	0.00127991	0.0255001	chr10	134839587	N_Shelf	TTC40 (-83499), GPR123 (-61821)
cg00321115	-0.0748495	0.0185619	5.52042e-05	0.00307231	chr13	28942568	OpenSea	FLT1 (+126663), PAN3 (+229926)
cg00321286	0.149137	0.0423744	0.000432361	0.0124952	chr2	145109155	OpenSea	GTDC1 (-115849), ZEB2 (+169465)
cg00321360	-0.0722734	0.0126013	9.72852e-09	5.13441e-06	chr11	58910583	Island	FAM111A (+363)
cg00321703	0.120382	0.0404375	0.00291105	0.0434833	chr2	129079801	Island	HS6ST1 (-3651)
cg00322866	-0.0247611	0.0079561	0.00185689	0.0324755	chr3	196150185	OpenSea	TM4SF19 (-84927), UBXN7 (+9159)
cg00323316	-0.0838202	0.0275855	0.00237707	0.0381356	chr16	66785861	Island	DYNC1LI2 (-161)
cg00323535	0.149439	0.0358463	3.06089e-05	0.00204842	chr9	139305148	Island	SDCCAG3 (-170), PMPCA (+37)
cg00324023	0.0533206	0.016979	0.00168729	0.0305168	chr1	145583075	OpenSea	NUDT17 (+6363), PIAS3 (+7087)
cg00324438	-0.0693392	0.0126731	4.46596e-08	1.67327e-05	chr16	74901723	OpenSea	FA2H (-93001), WDR59 (+117322)
cg00324520	-0.0476616	0.0145591	0.00106162	0.0225779	chr15	41411926	S_Shelf	INO80 (-3375)
cg00325350	-0.0610589	0.0198728	0.00212288	0.0354811	chr5	171906312	OpenSea	NEURL1B (-161956), SH3PXD2B (-24786)
cg00325381	-0.032558	0.0110389	0.003184	0.0459776	chr18	8370160	S_Shelf	RAB12 (-239282), PTPRM (+803381)
cg00325383	-0.0713738	0.0209299	0.000649303	0.0162934	chr6	85404488	OpenSea	KIAA1009 (-467136), TBX18 (+69748)
cg00325731	-0.0398693	0.0129157	0.00202268	0.034351	chr1	241987753	OpenSea	OPN3 (-184091), EXO1 (-23728)
cg00325918	-0.0755937	0.0235749	0.00134344	0.0263016	chr2	111498847	OpenSea	BCL2L11 (-379658), ACOXL (+8698)
cg00326183	0.045104	0.0132851	0.000686076	0.0168963	chr2	241808259	OpenSea	AGXT (+364)
cg00326749	-0.0505067	0.0144803	0.000486732	0.0134875	chr11	78090223	OpenSea	GAB2 (+38628), USP35 (+190271)
cg00326902	-0.0600706	0.0190127	0.00158041	0.0292371	chr6	117747649	OpenSea	ROS1 (-632)
cg00327106	-0.108046	0.0262338	3.81236e-05	0.00238435	chr16	2501226	OpenSea	C16orf59 (-8854), CCNF (+21832)
cg00327506	0.112088	0.0329516	0.000669932	0.016637	chr8	55014641	Island	LYPLA1 (-65)
cg00328284	-0.0527875	0.0151747	0.000503931	0.0137976	chr8	41519119	OpenSea	NKX6-3 (-14242), ANK1 (+235160)
cg00328497	0.0625059	0.0145106	1.65022e-05	0.00131979	chr20	60551707	N_Shore	TAF4 (+89158), CDH4 (+724226)
cg00328523	0.0492098	0.015304	0.00130221	0.0257886	chr8	54641642	OpenSea	OPRK1 (-477386), ATP6V1H (+114179)
cg00328720	0.0546278	0.0130154	2.70279e-05	0.00187577	chr8	28562890	S_Shelf	EXTL3 (+4047), INTS9 (+184590)
cg00328813	0.061065	0.017388	0.000444919	0.0127312	chr3	146214926	OpenSea	PLSCR2 (-27839), PLSCR1 (+47724)
cg00329201	-0.0264103	0.00837134	0.00160581	0.029552	chr11	75994373	OpenSea	WNT11 (-76798), PRKRIR (+97612)
cg00329615	-0.0741309	0.0208923	0.000387813	0.011626	chr3	118706648	OpenSea	IGSF11 (+47086)
cg00330936	-0.203845	0.0473228	1.65075e-05	0.00131995	chr16	10837683	Island	NUBP1 (-18)
cg00330958	0.0474969	0.0138789	0.0006211	0.0158362	chr3	39184552	N_Shore	GORASP1 (-34699), CSRNP1 (+10513)
cg00331343	-0.0416199	0.0109055	0.000135401	0.00569593	chr3	136581031	Island	NCK1 (-18)
cg00331580	-0.0290719	0.00995037	0.00348132	0.0486386	chr1	249152158	N_Shore	ZNF692 (+900)
cg00332155	0.08346	0.0193868	1.66994e-05	0.001331	chr15	35837878	N_Shore	DPH6 (+490)
cg00332575	-0.0427468	0.012578	0.000677469	0.0167487	chr22	36925175	Island	EIF3D (+307)
cg00332680	-0.0692761	0.0186978	0.000211355	0.00774446	chr10	74079303	N_Shore	DNAJB12 (+35603), DDIT4 (+45626)
cg00332950	0.160329	0.0485577	0.000960595	0.0211089	chr5	14460853	N_Shore	FAM105B (-204003), TRIO (+317043)
cg00333314	0.0628659	0.0149823	2.71668e-05	0.00188201	chr17	4854880	S_Shore	PFN1 (-2572), ENO3 (+491)
cg00333622	0.0488427	0.010647	4.48641e-06	0.000519119	chr20	33459477	N_Shore	ACSS2 (-4939), GGT7 (+1185)
cg00333740	0.0486666	0.0139286	0.000475857	0.0132976	chr12	125268940	OpenSea	NCOR2 (-289143), SCARB1 (+79452)
cg00333985	0.0767932	0.0234046	0.00103396	0.0221931	chr7	65338708	S_Shore	VKORC1L1 (+455)
cg00334007	0.08523	0.020572	3.42793e-05	0.00221577	chr18	24120421	OpenSea	KCTD1 (+8977), TAF4B (+314522)
cg00334245	0.0735567	0.0240884	0.00226101	0.0369274	chr6	30923446	Island	MUC21 (-28048), DPCR1 (+14698)
cg00334349	-0.0659787	0.0138653	1.94998e-06	0.000278938	chr7	127928611	OpenSea	LEP (+47275), RBM28 (+55350)
cg00335957	-0.105135	0.0152988	6.32606e-12	1.48124e-08	chr5	64356187	OpenSea	CWC27 (+291431), ADAMTS6 (+421559)
cg00336934	-0.115852	0.0236089	9.24189e-07	0.000159784	chr15	28369063	OpenSea	OCA2 (-24560), HERC2 (+198234)
cg00337090	-0.0510942	0.0138043	0.000214471	0.0078228	chr8	23433037	S_Shelf	SLC25A37 (+46720), NKX3-1 (+107402)
cg00337099	0.0411897	0.0134699	0.00222891	0.0365868	chr2	25463776	OpenSea	POMC (-72005), DNMT3A (+101682)
cg00337440	-0.0555831	0.0161862	0.000594812	0.0154073	chr8	27182122	N_Shore	PTK2B (+13124), CHRNA2 (+154690)
cg00337569	0.0678554	0.0208707	0.00114906	0.0237818	chr3	98282714	OpenSea	CPOX (+29852), GPR15 (+31972)
cg00338329	0.0541982	0.0178326	0.00237151	0.0380702	chr20	398430	N_Shore	RBCK1 (+9734), TBC1D20 (+44766)
cg00338479	-0.030829	0.00997161	0.00199028	0.0340126	chr1	38551357	OpenSea	POU3F1 (-38908), RRAGC (+774137)
cg00339331	0.0333391	0.0113874	0.00341462	0.0480543	chr19	33764550	Island	SLC7A10 (-47795), CEBPA (+28919)
cg00339488	-0.0657173	0.0127759	2.69164e-07	6.44115e-05	chr4	155254194	Island	SFRP2 (-543923), DCHS2 (+58254)
cg00339806	-0.0554038	0.0175242	0.00156926	0.0290945	chr1	164672459	OpenSea	PBX1 (+143588), LMX1A (+653492)
cg00339980	-0.0401985	0.0100589	6.43409e-05	0.00340934	chr18	8951604	OpenSea	NDUFV2 (-151023), SOGA2 (+234236)
cg00340328	0.0465064	0.0149818	0.00190798	0.0330714	chr6	32797176	OpenSea	HLA-DOB (-12352), TAP2 (+9327)
cg00340382	0.0650068	0.0206254	0.00162273	0.0297688	chr20	47662406	N_Shore	CSE1L (-442)
cg00340921	0.0895684	0.0266242	0.000767724	0.0182006	chr19	7600526	Island	PNPLA6 (+891)
cg00340928	-0.0820483	0.0195818	2.78908e-05	0.00191781	chr18	74630659	N_Shore	ZNF236 (+94544), MBP (+214065)
cg00341950	0.094158	0.0258551	0.000270782	0.00914938	chr11	1431735	Island	BRSK2 (-646)
cg00343305	0.0542314	0.0144589	0.000176319	0.00682847	chr16	22104151	OpenSea	VWA3A (+289)
cg00343421	0.0432949	0.0130686	0.000923365	0.0205586	chr11	15932290	OpenSea	SOX6 (+565644), INSC (+798321)
cg00344445	-0.0675366	0.0153464	1.07849e-05	0.000972737	chr11	128647107	OpenSea	KCNJ1 (+65321), FLI1 (+83443)
cg00344527	-0.0481229	0.013172	0.000258769	0.00886919	chr5	132201370	N_Shore	UQCRQ (-881), GDF9 (+958)
cg00344767	0.0530324	0.015087	0.000439565	0.0126257	chr15	76469196	OpenSea	C15orf27 (+117019), ETFA (+134613)
cg00344920	0.0664246	0.0151853	1.21839e-05	0.00106008	chr17	42031985	S_Shore	PPY (-12344), PYY (+49851)
cg00345230	-0.0339714	0.00761878	8.23797e-06	0.000800859	chr4	151936469	N_Shore	LRBA (+179)
cg00345375	0.0553554	0.0170611	0.00117644	0.024154	chr10	104220510	N_Shore	TMEM180 (-641)
cg00345443	-0.230977	0.0395213	5.08451e-09	3.07615e-06	chr3	54121778	Island	ENSG00000113811 (-195764), CACNA2D3 (-34914)
cg00346801	0.067935	0.015457	1.10727e-05	0.000990102	chr4	7114411	OpenSea	SORCS2 (-79853), GRPEL1 (-44488)
cg00347206	0.0557547	0.0157556	0.000402066	0.0119079	chr20	33337632	OpenSea	TP53INP2 (+45539), NCOA6 (+71809)
cg00347662	0.0440221	0.0133481	0.000973721	0.0213051	chr14	105735897	N_Shelf	PACS2 (-45183), BTBD6 (+20987)
cg00347862	-0.0807184	0.0194289	3.2593e-05	0.00213543	chr15	71184758	S_Shore	LRRC49 (-206), THAP10 (+365)
cg00349159	0.0881361	0.0237006	0.000200223	0.00744959	chr10	385538	N_Shore	ZMYND11 (+205115), DIP2C (+350067)
cg00349413	-0.052724	0.014976	0.000430612	0.0124626	chr17	48171948	N_Shore	PDK2 (-690)
cg00349735	0.0558847	0.0157224	0.000378752	0.0114407	chr7	149483205	OpenSea	ZNF862 (-52250), ZNF467 (-12638)
cg00350920	0.0458846	0.013694	0.000806056	0.0187917	chr10	48416463	S_Shelf	GDF2 (+389)
cg00351007	0.0456684	0.0145414	0.00168608	0.0305058	chr9	130441083	OpenSea	C9orf117 (-28187), STXBP1 (+66540)
cg00351764	0.0583512	0.0193709	0.00259261	0.0403098	chr1	118109175	OpenSea	FAM46C (-39380), MAN1A2 (+199105)
cg00351781	0.0565481	0.0175308	0.00125688	0.0252082	chr17	17709007	N_Shelf	SREBF1 (+31293), RAI1 (+124221)
cg00352221	-0.116794	0.0272826	1.86131e-05	0.00143803	chr6	99973687	OpenSea	USP45 (-10436), CCNC (+43161)
cg00352360	-0.0486546	0.0128554	0.000153847	0.00622014	chr17	37009309	N_Shore	RPL23 (+786)
cg00353006	-0.0458568	0.0110012	3.06844e-05	0.00205105	chr11	47199457	S_Shore	ARFGAP2 (-825)
cg00353393	0.0571644	0.017641	0.00119346	0.0243873	chr5	3538280	S_Shore	IRX1 (-57887), C5orf38 (+786019)
cg00353411	-0.106685	0.0356581	0.00277272	0.0421016	chr19	1490432	Island	REEP6 (-732), PCSK4 (-26)
cg00354775	-0.0742685	0.0212282	0.000467755	0.0131485	chr20	20870296	OpenSea	XRN2 (-413645), RALGAPA2 (-177166)
cg00354996	-0.109965	0.0277339	7.33932e-05	0.00374378	chr12	3280127	OpenSea	PRMT8 (-320274), TSPAN9 (+93585)
cg00355089	-0.0531955	0.0131571	5.27508e-05	0.00297681	chr17	27053983	Island	NEK8 (-1814), TLCD1 (-758)
cg00355613	-0.06605	0.0164563	5.97866e-05	0.0032409	chr6	32064956	Island	TNXB (-51052), ATF6B (+31060)
cg00355699	-0.0690848	0.0198523	0.000501538	0.0137557	chr13	104667830	OpenSea	SLC10A2 (-948635)
cg00355768	-0.0979745	0.0324971	0.00257088	0.0400974	chr18	4988351	OpenSea	DLGAP1 (-533017), C18orf42 (+208872)
cg00355784	0.0577304	0.0167452	0.000565622	0.0148996	chr16	15712868	OpenSea	KIAA0430 (+24154), C16orf45 (+184717)
cg00356204	-0.0639845	0.017634	0.000285102	0.00947197	chr1	95509020	OpenSea	CNN3 (-116187), ALG14 (+29480)
cg00356694	-0.061511	0.0202968	0.00244092	0.0388128	chr17	4337202	OpenSea	SPNS3 (+220)
cg00356774	0.142213	0.0431244	0.000974659	0.0213163	chr6	26313412	OpenSea	BTN3A2 (-52046), HIST1H4H (-27651)
cg00356851	0.0433789	0.0135467	0.00136392	0.0265682	chr5	140047160	S_Shelf	WDR55 (+2900), DND1 (+6010)
cg00358220	0.0927931	0.0253398	0.000250295	0.00867562	chr18	3247473	Island	MYL12A (-54)
cg00358936	-0.0654482	0.0204057	0.00133968	0.0262546	chr1	204165603	OpenSea	KISS1 (+10)
cg00359633	-0.0588099	0.0181679	0.00120785	0.0245819	chr19	58567177	N_Shelf	ZNF135 (-3429)
cg00359685	-0.0628023	0.0135063	3.32175e-06	0.000415619	chr3	37237911	OpenSea	GOLGA4 (-46831), LRRFIP2 (-20061)
cg00360866	0.0464693	0.0114234	4.74395e-05	0.00276698	chr15	65627661	OpenSea	PARP16 (-48452), IGDCC3 (+42716)
cg00361260	0.0411325	0.0126788	0.0011778	0.0241739	chr2	241310474	OpenSea	OTOS (-226496), GPC1 (-64613)
cg00361639	0.040975	0.0135147	0.00243028	0.0387014	chr11	8986506	Island	TMEM9B (-187)
cg00363465	0.0509493	0.0171441	0.00296042	0.0439262	chr16	30569976	Island	ZNF764 (-393), ENSG00000260869 (-377)
cg00364001	0.0525221	0.013631	0.000116616	0.00513126	chr3	49042301	N_Shore	WDR6 (-2193)
cg00364281	-0.0833094	0.0202782	3.98548e-05	0.00245845	chr22	37654641	N_Shore	CYTH4 (-23782), RAC2 (-14332)
cg00364339	0.0604262	0.0154256	8.9563e-05	0.00427621	chr3	126440043	OpenSea	PLXNA1 (-267393), CHCHD6 (+16981)
cg00364907	-0.0489965	0.0114411	1.84799e-05	0.00143081	chr17	75473344	OpenSea	TNRC6C (-527792), SEPT9 (+195853)
cg00365304	0.0507105	0.0111658	5.58351e-06	0.000604802	chr20	862151	N_Shelf	ANGPT4 (+34808), FAM110A (+47732)
cg00365413	0.0408257	0.0112148	0.000272279	0.00918476	chr14	77949196	OpenSea	ISM2 (+15996), AHSA1 (+24824)
cg00365505	0.146142	0.0400614	0.000264355	0.00900312	chr7	150066001	Island	REPIN1 (+113)
cg00365670	0.0488178	0.0145675	0.000804763	0.0187728	chr17	17970534	OpenSea	DRG2 (-20665), GID4 (+27929)
cg00365749	0.0442413	0.0150956	0.00338159	0.0477683	chr1	16472001	N_Shelf	FAM131C (-71881), EPHA2 (+10580)
cg00366252	-0.100757	0.0250022	5.57994e-05	0.00309407	chr16	85436841	OpenSea	FAM92B (-290728), GSE1 (-209980)
cg00366471	-0.0274824	0.00771084	0.000365066	0.011174	chr15	71184982	S_Shore	LRRC49 (+18), THAP10 (+141)
cg00366722	-0.0714366	0.0136343	1.61031e-07	4.35209e-05	chr15	37393576	N_Shore	MEIS2 (-1491)
cg00366814	0.0690846	0.0209164	0.000956947	0.0210577	chr2	75061219	Island	HK2 (+112)
cg00367390	0.0610763	0.0198944	0.00214038	0.0356705	chr17	8866907	N_Shore	PIK3R6 (-95914), PIK3R5 (+2116)
cg00367461	-0.0585804	0.0158983	0.000228976	0.00817601	chr1	162571491	OpenSea	DDR2 (-30763), UAP1 (+40169)
cg00367659	-0.0682405	0.0135366	4.62691e-07	9.53943e-05	chr17	33288544	Island	CCT6B (-17), ZNF830 (-4)
cg00368059	-0.0847909	0.0286537	0.00308481	0.0450983	chr10	106034747	Island	GSTO2 (+5809), ITPRIP (+58915)
cg00369151	0.218384	0.0576458	0.000151631	0.00615617	chr10	23002323	Island	PIP4K2A (+1160), SPAG6 (+367925)
cg00369314	0.0499893	0.0152035	0.00100895	0.0218241	chr3	128571496	OpenSea	ACAD9 (-26957), RAB7A (+126532)
cg00369414	-0.147443	0.0393665	0.00018012	0.00693033	chr16	1244824	Island	TPSG1 (+30432), CACNA1H (+41584)
cg00371134	-0.077596	0.017758	1.24451e-05	0.00107586	chr1	77912654	OpenSea	AK5 (+164919), ZZZ3 (+235688)
cg00371239	0.0623177	0.0156847	7.09297e-05	0.003655	chr1	91316722	Island	BARHL2 (-133929), ZNF644 (+170307)
cg00371418	0.0561381	0.0186668	0.00263517	0.0407414	chr17	35014438	Island	LHX1 (-279645), MRM1 (+56438)
cg00371841	0.0576092	0.0141567	4.71334e-05	0.00275297	chr3	51746670	N_Shelf	GRM2 (+5585), IQCF6 (+66338)
cg00371926	0.0354278	0.0117778	0.00262949	0.0406886	chr18	55289231	Island	NARS (+173)
cg00372169	-0.0533845	0.0147332	0.000290745	0.00959437	chr3	40547346	N_Shore	ZNF620 (-183)
cg00372589	0.0449208	0.0120056	0.000182801	0.00699554	chr6	33806027	OpenSea	MLN (-34240), GRM4 (+307829)
cg00372692	-0.0375658	0.0109005	0.000568448	0.0149473	chr2	204800409	OpenSea	ICOS (-1061)
cg00373101	0.0742752	0.0173483	1.85719e-05	0.00143569	chr16	19125146	Island	ITPRIPL2 (-107)
cg00373120	0.102349	0.0264533	0.000109254	0.004905	chr5	179004757	Island	RUFY1 (+27199), HNRNPH1 (+46912)
cg00373436	-0.0635808	0.0149379	2.078e-05	0.00155315	chr3	111721343	OpenSea	TMPRSS7 (-37209), TAGLN3 (+3758)
cg00373665	-0.0503755	0.0120021	2.70206e-05	0.00187548	chr1	234735703	Island	TARBP1 (-120855), IRF2BP2 (+9567)
cg00373767	0.0470729	0.0127121	0.000213069	0.0077838	chr9	37729599	OpenSea	TRMT10B (-24214), FRMPD1 (+61598)
cg00374173	0.0770687	0.0170921	6.51297e-06	0.000675433	chr19	47996733	OpenSea	KPTN (-9209), NAPA (+21763)
cg00376022	-0.0768293	0.0171537	7.50396e-06	0.000749324	chr7	19183880	N_Shore	TWIST1 (-26586), FERD3L (+1163)
cg00376129	0.0632457	0.0212763	0.00295304	0.0438594	chr3	61547524	Island	PTPRG (-60)
cg00378999	-0.0584369	0.0176654	0.000939699	0.0208101	chr11	3246380	OpenSea	MRGPRG (-6338), MRGPRE (+7235)
cg00379302	-0.0425918	0.0129206	0.000979235	0.0213821	chr2	219134963	Island	PNKD (-244), AAMP (+16)
cg00379377	0.0447868	0.0118162	0.000150473	0.00612229	chr6	151518101	OpenSea	AKAP12 (-43032), MTHFD1L (+331417)
cg00379467	-0.0701088	0.021059	0.000871094	0.0197742	chr4	148401873	N_Shore	EDNRA (-210)
cg00380725	0.0638116	0.0159619	6.39481e-05	0.00339394	chr5	95997859	Island	CAST (-81)
cg00381076	-0.0471879	0.0145399	0.00117286	0.0241063	chr18	51884797	Island	STARD6 (-464), C18orf54 (-157)
cg00381179	0.0714234	0.0165712	1.63186e-05	0.00131012	chr3	134093562	Island	AMOTL2 (-127)
cg00381736	-0.0604496	0.0174295	0.000523897	0.0141509	chr2	33516681	OpenSea	RASGRP3 (-184613), LTBP1 (+344643)
cg00381968	-0.0670727	0.0203432	0.000977053	0.0213476	chr15	31558766	OpenSea	TRPM1 (-105291), KLF13 (-60291)
cg00382470	-0.0579142	0.0138356	2.84074e-05	0.00194336	chr6	38141572	OpenSea	ZFAND3 (+354298), BTBD9 (+466127)
cg00382633	0.0705738	0.0160962	1.16255e-05	0.00102658	chr19	11029305	N_Shelf	YIPF2 (+10023), CARM1 (+47117)
cg00384455	0.0544237	0.0127844	2.07155e-05	0.00155066	chr3	52002969	OpenSea	PCBP4 (-1509)
cg00385883	0.0488752	0.015392	0.00149646	0.0281892	chr3	8808259	N_Shore	OXTR (+3043), CAV3 (+32774)
cg00385983	-0.0797329	0.0170572	2.94739e-06	0.000380605	chr11	100306916	OpenSea	ARHGAP42 (-251490)
cg00386034	0.12383	0.0376792	0.00101467	0.0219057	chr6	44191288	Island	SLC29A1 (-74)
cg00387357	0.0498091	0.015555	0.00136415	0.0265687	chr4	3484049	N_Shore	DOK7 (+19012), LRPAP1 (+50236)
cg00387457	-0.0537553	0.0177511	0.00245957	0.0390017	chr20	34639042	S_Shore	EPB41L1 (-103629), CNBD2 (+82514)
cg00387621	0.0627423	0.0138095	5.53471e-06	0.000600803	chr1	208086895	S_Shelf	CD34 (-2149)
cg00388301	0.0420917	0.0126516	0.000877918	0.0198689	chr9	133509845	OpenSea	PRDM12 (-30135), FUBP3 (+54853)
cg00388881	-0.0721247	0.0132117	4.78466e-08	1.75585e-05	chr6	44215553	Island	HSP90AB1 (-49)
cg00389348	0.0801968	0.0203508	8.12384e-05	0.004001	chr3	59546398	OpenSea	FAM3D (-893824)
cg00389672	-0.0737345	0.0154577	1.84153e-06	0.000267181	chr17	28113336	OpenSea	CORO6 (-163420), SSH2 (+143833)
cg00390120	-0.0392888	0.00766004	2.91203e-07	6.82085e-05	chr6	30017819	OpenSea	ZNRD1 (-11211), HLA-G (+223064)
cg00390511	-0.0755589	0.0179795	2.63977e-05	0.00184207	chr7	36701016	OpenSea	AOAH (+63136), ANLN (+271602)
cg00390663	0.0584475	0.018835	0.00191479	0.0331456	chr2	230993923	OpenSea	SLC16A14 (-60209), SP110 (+90741)
cg00390714	-0.0362723	0.0119869	0.00247811	0.0391934	chr1	171820047	OpenSea	C1orf105 (-569780), DNM3 (+9427)
cg00390735	-0.0924995	0.0226973	4.59445e-05	0.00270724	chr8	143553436	N_Shelf	BAI1 (+22646), ARC (+143396)
cg00390808	0.0555165	0.0174824	0.00149546	0.0281791	chr2	221314474	OpenSea	SLC4A3 (+822183)
cg00390941	0.0510787	0.0173954	0.00332116	0.0472314	chr12	15124659	OpenSea	PDE6H (-1296)
cg00391018	-0.0626434	0.0215024	0.003576	0.049459	chr13	49049400	OpenSea	LPAR6 (-30561), RCBTB2 (+57968)
cg00391320	-0.10588	0.0153852	5.90413e-12	1.40314e-08	chr12	112127825	S_Shelf	BRAP (-4036), ACAD10 (+3946)
cg00392003	0.0537874	0.0125441	1.80409e-05	0.00140629	chr6	170040292	OpenSea	THBS2 (-386154), WDR27 (+61456)
cg00392547	0.0411815	0.0125517	0.00103462	0.0222007	chr21	46264571	OpenSea	SUMO3 (-26528), PTTG1IP (+29180)
cg00393407	0.0683256	0.0229391	0.00289605	0.0433404	chr4	110352891	N_Shore	SEC24B (-2079)
cg00394021	0.0785721	0.0225624	0.000496879	0.013669	chr5	149340950	Island	SLC26A2 (+651)
cg00394214	0.0812426	0.0218185	0.000196424	0.00734856	chr19	17420434	N_Shore	DDA1 (+95)
cg00395056	0.0384545	0.0126115	0.00229476	0.037277	chr1	153653162	S_Shore	INTS3 (-47380), NPR1 (+2050)
cg00395210	0.112411	0.0212246	1.18199e-07	3.4342e-05	chr12	48592465	Island	OR10AD1 (+4704), C12orf68 (+15100)
cg00395621	0.0422358	0.0128967	0.00105691	0.0225194	chr3	184311562	OpenSea	EPHB3 (+31991), MAGEF1 (+118273)
cg00395929	-0.0700503	0.0199317	0.000440562	0.0126469	chr15	57181938	S_Shelf	ZNF280D (-156152), TCF12 (-28882)
cg00395951	0.0677295	0.0188583	0.000328788	0.0104207	chr3	113413263	N_Shore	KIAA2018 (+2229), SIDT1 (+162121)
cg00395990	-0.0951191	0.0234833	5.11081e-05	0.0029142	chr11	119054921	OpenSea	PDZD3 (-1267)
cg00396158	-0.075551	0.0187963	5.83293e-05	0.00318759	chr5	139488372	S_Shore	NRG2 (-65494), PURA (-5335)
cg00396625	0.164212	0.0413108	7.0372e-05	0.00363404	chr1	225997836	Island	EPHX1 (-15218), SRP9 (+32306)
cg00396677	0.0933697	0.0260267	0.000333923	0.0105281	chr11	33278679	Island	HIPK3 (-453)
cg00397287	-0.051586	0.0177079	0.00357783	0.0494733	chr16	54097369	OpenSea	IRX3 (+223305), FTO (+359495)
cg00397376	-0.0465815	0.0137107	0.000680155	0.0167938	chr14	101341611	OpenSea	RTL1 (+9572), DLK1 (+148448)
cg00397616	-0.0609316	0.0127695	1.8274e-06	0.000265859	chr3	133428283	OpenSea	TOPBP1 (-47547), TF (-36516)
cg00397678	-0.0469996	0.0121246	0.000106019	0.00480442	chr3	194067480	OpenSea	CPN2 (+4576), HES1 (+213547)
cg00398268	0.0509299	0.0162605	0.0017355	0.0310812	chr18	47017166	N_Shore	C18orf32 (-3566), RPL17-C18orf32 (+789)
cg00398276	0.0487418	0.0143689	0.000693407	0.0170126	chr7	20837918	Island	SP4 (-629733), SP8 (-11414)
cg00398767	0.0564818	0.0136432	3.47407e-05	0.00223647	chr5	109037023	OpenSea	MAN2A1 (+11957)
cg00399650	-0.0522754	0.0147001	0.000376372	0.0113932	chr7	141402322	S_Shore	KIAA1147 (-370)
cg00399791	0.0783796	0.0238057	0.000993091	0.0215831	chr20	3154266	Island	ENSG00000088899 (-5060), DDRGK1 (+31064)
cg00399861	-0.128857	0.0239883	7.80094e-08	2.54296e-05	chr4	146879597	OpenSea	LSM6 (-217283), ZNF827 (-19975)
cg00400262	-0.0205954	0.00601551	0.000617732	0.0157806	chr16	89917074	Island	TCF25 (-22945), SPIRE2 (+22159)
cg00400987	0.0730968	0.0151536	1.409e-06	0.000220424	chr16	28915821	S_Shelf	RABEP2 (+21251), ATP2A1 (+26096)
cg00401074	0.0580674	0.0146788	7.62569e-05	0.00384098	chr16	70796856	S_Shore	MTSS1L (-76888), VAC14 (+38207)
cg00401413	0.0722532	0.0178407	5.12389e-05	0.00291966	chr2	70196407	OpenSea	PCBP1 (-118177), ASPRV1 (-7011)
cg00401491	0.0500311	0.0153635	0.00112798	0.0235031	chr20	32440892	OpenSea	RALY (-140635), CHMP4B (+41783)
cg00401552	-0.101323	0.0314187	0.00126003	0.0252472	chr16	2835710	Island	PRSS33 (+997)
cg00402108	-0.0413691	0.0121922	0.000691147	0.0169769	chr12	119771784	N_Shore	CCDC60 (-732)
cg00402311	-0.180068	0.0255788	1.92587e-12	5.81249e-09	chr8	62282815	OpenSea	CLVS1 (+82302), ASPH (+344302)
cg00404178	0.0626592	0.0188897	0.000909555	0.0203539	chr22	41619690	OpenSea	CHADL (+17247), L3MBTL2 (+18482)
cg00404986	-0.0533582	0.017271	0.0020052	0.0341631	chr7	150179398	OpenSea	GIMAP7 (-32519), GIMAP8 (+31681)
cg00405078	-0.0320881	0.00759557	2.39382e-05	0.00171616	chr6	34504890	OpenSea	SPDEF (+19200), PACSIN1 (+22227)
cg00407090	-0.0363352	0.00954321	0.00014041	0.00583676	chr18	55483599	OpenSea	NEDD4L (-228010), ATP8B1 (-13273)
cg00408026	-0.0664121	0.0194166	0.00062535	0.0159059	chr15	65067696	Island	RBPMS2 (+89)
cg00408567	0.057639	0.0161544	0.000359699	0.0110631	chr5	153785262	S_Shore	SAP30L (-40254), GALNT10 (+214973)
cg00408605	0.138219	0.0444477	0.00187277	0.0326566	chr8	141466079	N_Shore	TRAPPC9 (+2598), C8orf17 (+522664)
cg00408720	-0.0816872	0.0218484	0.000184894	0.00705195	chr6	28113406	S_Shelf	ZSCAN9 (-79646), ZKSCAN8 (+3691)
cg00409183	0.131281	0.0409537	0.00134779	0.0263544	chr15	85291729	S_Shore	ZNF592 (-34155), SEC11A (-31783)
cg00409766	-0.075001	0.012896	6.03324e-09	3.53388e-06	chr6	21869720	OpenSea	SOX4 (+275749), PRL (+428009)
cg00410483	0.0607949	0.0131424	3.73084e-06	0.000453786	chr14	23307785	S_Shore	LRP10 (-33036), MMP14 (+2020)
cg00410585	0.0544002	0.0147868	0.000234166	0.00829166	chr7	158538297	OpenSea	NCAPG2 (-40803), ESYT2 (+84021)
cg00410898	-0.0992597	0.0340935	0.00359814	0.0496623	chr8	23712355	OpenSea	STC1 (-36)
cg00411010	0.118273	0.0279225	2.27773e-05	0.00165773	chr16	71756964	Island	PHLPP2 (+1639), MARVELD3 (+96875)
cg00411300	-0.107852	0.0248104	1.37988e-05	0.00115862	chr11	19262578	Island	E2F8 (+588)
cg00411579	-0.0578668	0.0126915	5.12741e-06	0.000569703	chr10	72077529	OpenSea	NPFFR1 (-34098), LRRC20 (+64140)
cg00411595	-0.037289	0.00971991	0.000124877	0.00537921	chr9	136339349	N_Shore	SLC2A6 (+4909), CACFD1 (+14238)
cg00412239	0.0801095	0.0247833	0.00122758	0.024836	chr19	5044006	Island	KDM4B (+74875), PTPRS (+296807)
cg00412644	0.0517239	0.0153218	0.000735899	0.0177067	chr7	116551072	OpenSea	ST7 (-42308), CAPZA2 (+48546)
cg00412772	-0.0644005	0.018423	0.000472901	0.0132397	chr19	38794845	OpenSea	C19orf33 (+45)
cg00412931	0.0585233	0.0183526	0.00142847	0.0273688	chr14	50473773	S_Shelf	VCPKMT (+109501), ARF6 (+113964)
cg00414153	0.0580574	0.012904	6.82146e-06	0.000697852	chr3	49021338	OpenSea	ARIH2OS (-64521), P4HTM (-5983)
cg00415011	-0.0651148	0.0204374	0.00144224	0.0275437	chr8	142046261	OpenSea	DENND3 (-92458), PTK2 (-35005)
cg00415665	0.0924164	0.0248938	0.000205281	0.00758201	chr8	123875036	OpenSea	ZHX2 (+81404), DERL1 (+179626)
cg00415704	-0.0429461	0.0126539	0.000689072	0.0169432	chr15	93630536	N_Shore	RGMA (-13445)
cg00415763	-0.0520003	0.0134475	0.000110219	0.0049359	chr16	66984264	S_Shore	CES3 (-10875), CES2 (+15902)
cg00416243	-0.0542018	0.0163643	0.000925684	0.0205941	chr6	143857467	N_Shore	PHACTR2 (-141634), FUCA2 (-24641)
cg00416458	0.121252	0.0291776	3.24365e-05	0.00212916	chr4	1962776	OpenSea	NELFA (+49060), WHSC1 (+68205)
cg00416797	0.0513771	0.0135614	0.000151566	0.00615415	chr16	89435785	N_Shelf	ANKRD11 (+121183), ZNF778 (+151668)
cg00417059	-0.0581873	0.015138	0.000121144	0.00526963	chr7	47315129	OpenSea	TNS3 (+264069)
cg00417071	-0.0761831	0.023109	0.000978355	0.021367	chr4	99577266	N_Shore	TSPAN5 (+2513), RAP1GDS1 (+394598)
cg00417165	0.0744727	0.0155798	1.7523e-06	0.000257864	chr14	75079321	Island	LTBP2 (-288)
cg00417963	0.0458437	0.0140144	0.00107095	0.0227101	chr7	1529251	N_Shelf	MICALL2 (-30114), INTS1 (+14751)
cg00419040	0.113518	0.0372519	0.00230906	0.0374263	chr1	236445386	Island	ERO1LB (-102)
cg00419213	0.0785373	0.0268349	0.00342598	0.0481587	chr8	121963695	OpenSea	SNTB1 (-138183), HAS2 (+689934)
cg00419474	-0.0569422	0.0169715	0.000793177	0.0185902	chr9	733983	OpenSea	DMRT1 (-107706), KANK1 (+263693)
cg00419759	-0.0446252	0.0121422	0.000237648	0.00837526	chr1	114301964	Island	PHTF1 (+133)
cg00420347	-0.0410024	0.00958917	1.90359e-05	0.00146061	chr1	65362428	OpenSea	JAK1 (+69758), RAVER2 (+151651)
cg00420348	0.0739338	0.017301	1.92525e-05	0.00147239	chr11	830190	Island	CD151 (-2652)
cg00420895	-0.0724743	0.0160967	6.71808e-06	0.000690212	chr6	70577606	S_Shore	COL19A1 (+1144), COL9A1 (+435179)
cg00422716	-0.0461719	0.0122897	0.000171989	0.00672176	chr7	123484985	OpenSea	HYAL4 (-237)
cg00422918	-0.0739983	0.0123851	2.30433e-09	1.64635e-06	chr11	122847281	N_Shore	BSX (+5146), C11orf63 (+93809)
cg00423549	0.0482283	0.0129226	0.000189897	0.00718017	chr2	218810436	OpenSea	TNS1 (-1586)
cg00423647	0.0370921	0.0127423	0.00360347	0.049709	chr6	37499782	N_Shelf	CCDC167 (-32085), MDGA1 (+165983)
cg00423702	-0.0552481	0.0160972	0.000598788	0.0154714	chr7	66747538	N_Shelf	TYW1 (+285737)
cg00423811	-0.0616263	0.0184743	0.000850595	0.0194563	chr7	157359579	N_Shore	DNAJB6 (+229920)
cg00423987	-0.106703	0.0180829	3.61752e-09	2.34023e-06	chr2	47712095	OpenSea	MSH2 (+81988), KCNK12 (+85982)
cg00424059	0.113624	0.0349185	0.00113799	0.0236385	chr9	123639658	Island	PHF19 (-53)
cg00424677	0.110393	0.0265431	3.1965e-05	0.00210806	chr19	32836465	Island	ZNF507 (-34)
cg00424709	0.0778728	0.0229883	0.000705331	0.017205	chr11	65488375	S_Shore	RNASEH2C (+42)
cg00425678	-0.0525894	0.0171411	0.00215474	0.0358186	chr13	81226644	N_Shelf	SPRY2 (-312851)
cg00425750	0.0463349	0.0156831	0.00313235	0.0455234	chr4	84308341	OpenSea	HPSE (-52036), HELQ (+68667)
cg00425998	0.108296	0.0318027	0.000661067	0.0164857	chr15	77348913	OpenSea	TSPAN3 (+14656), PSTPIP1 (+61488)
cg00426498	-0.050178	0.016912	0.00300717	0.0443678	chr17	27507667	S_Shore	MYO18A (-238)
cg00426626	-0.0501974	0.0139911	0.000333463	0.0105182	chr9	132816402	Island	GPR107 (+698)
cg00427834	0.151742	0.0512531	0.00306995	0.0449557	chr7	512914	N_Shelf	PDGFA (+46116), FAM20C (+319946)
cg00428468	0.154957	0.0315342	8.92629e-07	0.000155681	chr17	19957951	OpenSea	AKAP10 (-76802), SPECC1 (-32383)
cg00428638	0.0416901	0.0139885	0.00287962	0.0431802	chr19	7224713	OpenSea	INSR (+69331), ZNF557 (+155243)
cg00429477	0.130809	0.0183811	1.10692e-12	3.57168e-09	chr12	6798907	Island	ZNF384 (-232)
cg00429513	-0.0594174	0.0186528	0.00144532	0.0275818	chr4	3426534	OpenSea	HGFAC (-17079), RGS12 (+110661)
cg00429523	-0.0627097	0.0172221	0.000271343	0.00916364	chr6	107900838	OpenSea	SOBP (+89677), SCML4 (+244677)
cg00429739	-0.0603631	0.0142558	2.29281e-05	0.00166479	chr20	10984108	OpenSea	BTBD3 (-887367), JAG1 (-329415)
cg00430037	-0.0392586	0.0128261	0.00220726	0.0363676	chr7	99220975	OpenSea	ZSCAN25 (+6405), CYP3A5 (+56643)
cg00430484	-0.0670976	0.0150736	8.53438e-06	0.000821923	chr22	38484679	Island	SLC16A8 (-5531), BAIAP2L2 (+21997)
cg00430945	-0.0689752	0.016651	3.4366e-05	0.00221975	chr19	49617309	N_Shore	LIN7B (-308)
cg00431336	0.0496682	0.0144444	0.000584776	0.0152398	chr18	77223422	S_Shore	CTDP1 (-216378), NFATC1 (+63087)
cg00431516	-0.040926	0.0123399	0.000911333	0.0203807	chr1	16491049	N_Shelf	EPHA2 (-8468), ARHGEF19 (+48054)
cg00431574	0.0435665	0.0142782	0.00227889	0.0371137	chr6	166742729	OpenSea	T (-160623), SFT2D1 (+13349)
cg00431926	-0.0527588	0.0164451	0.0013358	0.0262058	chr17	62987034	OpenSea	LRRC37A3 (-72132), GNA13 (+65922)
cg00432041	-0.0473445	0.0107284	1.01934e-05	0.000933634	chr8	67341355	Island	ADHFE1 (-3365), RRS1 (+93)
cg00432059	0.0906069	0.0303023	0.00278886	0.0422695	chr19	20012489	S_Shore	ZNF93 (+620)
cg00432497	-0.0371984	0.00858262	1.4632e-05	0.00121071	chr16	89438714	Island	ANKRD11 (+118254), ZNF778 (+154597)
cg00434151	-0.0537284	0.0160946	0.000842936	0.019343	chr5	2619590	OpenSea	IRX4 (-732259), IRX2 (+132185)
cg00434575	0.0398148	0.0131707	0.00250291	0.0394141	chr8	67898717	OpenSea	TCF24 (-23893), PPP1R42 (+42068)
cg00435006	-0.0500331	0.013336	0.000175623	0.00681246	chr16	1877199	Island	HAGH (-5), FAHD1 (+232)
cg00436174	0.05564	0.0152748	0.000269902	0.00913073	chr2	128051630	Island	ERCC3 (+121)
cg00436496	-0.160194	0.0405127	7.68026e-05	0.0038599	chr15	96885119	S_Shore	SPATA8 (-441499), NR2F2 (+11174)
cg00437395	-0.0441828	0.0150819	0.00339473	0.0478873	chr15	99512799	Island	PGPEP1L (+35991), IGF1R (+320600)
cg00437864	0.0465388	0.0148893	0.00177405	0.0315423	chr16	87992508	S_Shore	CA5A (-22387), BANP (-11115)
cg00437879	0.0815685	0.0246925	0.000955301	0.0210354	chr10	92619295	S_Shore	HTR7 (-1841)
cg00441437	0.0711332	0.023774	0.00277105	0.0420847	chr4	7021352	OpenSea	CCDC96 (+23375), TBC1D14 (+109781)
cg00441898	0.0701966	0.0151472	3.58133e-06	0.000439749	chr16	3989076	Island	CREBBP (-58350), ADCY9 (+177109)
cg00443194	-0.0274498	0.00717454	0.000130242	0.00553896	chr7	149198965	S_Shelf	ZNF746 (-4068)
cg00444884	-0.0556013	0.0146951	0.000154531	0.00623947	chr22	48886784	Island	FAM19A5 (+1513)
cg00445377	-0.0610352	0.0131685	3.57035e-06	0.000438928	chr5	71857759	OpenSea	TNPO1 (-254379), ZNF366 (-54206)
cg00445518	-0.0571377	0.0171638	0.000871664	0.0197837	chr19	45888783	Island	CD3EAP (-20683), ERCC2 (-14908)
cg00445591	-0.0602566	0.0178355	0.000728919	0.0175911	chr3	127999762	OpenSea	EEFSEC (+127466), DNAJB8 (+186048)
cg00446470	0.0571985	0.0194751	0.00331396	0.0471588	chr6	34394098	S_Shore	RPS10-NUDT3 (-274), RPS10 (-197)
cg00446900	-0.0560202	0.0182253	0.0021138	0.0353695	chr10	129717806	OpenSea	PTPRE (+12482), MKI67 (+206842)
cg00447867	-0.0640401	0.0094955	1.53812e-11	2.94112e-08	chr2	120438247	S_Shore	PTPN4 (-78959), TMEM177 (+1505)
cg00448021	-0.0389206	0.00993288	8.91539e-05	0.00426257	chr1	228640093	OpenSea	HIST3H3 (-27068), HIST3H2A (+5466)
cg00448082	0.0669609	0.0172111	0.000100007	0.00461498	chr12	57836845	OpenSea	INHBE (-12258), INHBC (+8303)
cg00448889	-0.0962398	0.0162649	3.27792e-09	2.18097e-06	chr15	60714492	OpenSea	ANXA2 (-24309), NARG2 (+56851)
cg00448919	0.0533028	0.0164697	0.00121041	0.0246117	chr4	16766343	OpenSea	TAPT1 (-538180), LDB2 (+134088)
cg00449000	-0.0863989	0.02146	5.67232e-05	0.00312868	chr9	132650648	N_Shore	USP20 (+52900), FNBP1 (+154792)
cg00449068	-0.161514	0.0198818	4.52239e-16	5.52264e-12	chr6	107403532	OpenSea	BEND3 (+32103), C6orf203 (+54126)
cg00449164	-0.0564153	0.0128438	1.12103e-05	0.000999702	chr10	107944066	OpenSea	SORCS1 (+980217)
cg00450824	-0.124043	0.0328395	0.000158581	0.00635223	chr11	8615685	Island	STK33 (-118315), TRIM66 (+77727)
cg00451058	0.0492492	0.0144118	0.000632496	0.0160221	chr18	32820661	N_Shore	ZNF397 (-339)
cg00451292	-0.0616924	0.0174948	0.000421346	0.0122847	chr7	22895630	S_Shore	TOMM7 (-33161), FAM126A (+158117)
cg00451413	0.0435303	0.0136046	0.00137578	0.0267259	chr3	141654247	OpenSea	ATP1B3 (+58792), TFDP2 (+214115)
cg00451812	-0.0410033	0.0138581	0.00308846	0.0451303	chr6	109761729	Island	SMPD2 (-236), PPIL6 (+644)
cg00452011	0.0492464	0.015476	0.00146209	0.0277881	chr2	230645013	OpenSea	DNER (-65740), TRIP12 (+141711)
cg00452177	0.063889	0.0176542	0.000295852	0.0097069	chr10	4033701	OpenSea	AKR1E2 (-834744), KLF6 (-206235)
cg00452639	-0.0287663	0.00734438	8.9741e-05	0.00428059	chr18	44061297	OpenSea	LOXHD1 (+77977), RNF165 (+147111)
cg00452949	0.048709	0.0138395	0.000432273	0.012494	chr3	40267681	OpenSea	EIF1B (-83493), MYRIP (+416586)
cg00453202	-0.0679907	0.0217816	0.00179947	0.031841	chr16	85482380	OpenSea	FAM92B (-336267), GSE1 (-164441)
cg00453291	0.0553165	0.0183073	0.00251485	0.0395342	chr16	76504195	OpenSea	MON1B (-720620), CNTNAP4 (+160402)
cg00453717	-0.0360957	0.011216	0.00128983	0.0256277	chr11	74344629	OpenSea	POLD3 (+41055), CHRDL2 (+97590)
cg00454749	0.0596191	0.0142679	2.93389e-05	0.00198688	chr1	47683178	OpenSea	PDZK1IP1 (-27452), TAL1 (+12264)
cg00455418	0.0757609	0.0238185	0.00146888	0.027872	chr22	32340934	Island	C22orf24 (+401), YWHAH (+488)
cg00455494	-0.0614327	0.0209449	0.00335638	0.0475594	chr14	104855792	OpenSea	C14orf180 (-190228), C14orf144 (+145252)
cg00455758	-0.0729379	0.0222331	0.00103586	0.0222188	chr9	35646873	Island	CD72 (-27335), SIT1 (+4063)
cg00456162	-0.105775	0.019121	3.1686e-08	1.29579e-05	chr13	96706773	S_Shore	UGGT2 (-1137)
cg00456448	-0.0441527	0.0108839	4.97721e-05	0.00285974	chr1	2109543	OpenSea	C1orf86 (+16669), PRKCZ (+127635)
cg00457082	-0.0657133	0.0219262	0.00272627	0.0416413	chr1	171590806	OpenSea	MYOC (+31016), PRRC2C (+136112)
cg00457234	-0.0498864	0.014677	0.00067643	0.0167314	chr3	50398640	S_Shore	TMEM115 (-1600)
cg00457650	0.047802	0.0143554	0.000868794	0.0197372	chr12	50187610	N_Shore	NCKAP5L (+34597), TMBIM6 (+52019)
cg00458322	-0.0374436	0.0108525	0.000560127	0.0148025	chr11	35425950	OpenSea	SLC1A2 (+14845), CD44 (+265223)
cg00458739	-0.0654758	0.0175731	0.000194614	0.00730309	chr8	37628515	OpenSea	GPR124 (-26258), PROSC (+8405)
cg00459116	-0.0571386	0.0160221	0.00036214	0.0111165	chr1	247112228	OpenSea	AHCTF1 (-17503), ZNF695 (+59129)
cg00459129	0.0472174	0.0155816	0.00244292	0.0388363	chr12	27167463	Island	TM7SF3 (-137)
cg00459218	0.0485382	0.0149246	0.00114504	0.0237271	chr2	220289908	OpenSea	SPEG (-9659), DES (+6810)
cg00459801	-0.0489409	0.0153901	0.00147262	0.0279129	chr12	11976225	OpenSea	BCL2L14 (-247647), ETV6 (+173438)
cg00459909	0.0422845	0.0135626	0.00182252	0.0320951	chr2	44065720	OpenSea	ABCG8 (-382), ABCG5 (+237)
cg00460091	0.0534763	0.0179335	0.00286444	0.0430225	chr11	62239257	OpenSea	SCGB1A1 (+52751), AHNAK (+75049)
cg00460977	-0.066316	0.0199778	0.000901823	0.0202403	chr21	43791850	OpenSea	TFF1 (-5148), TMPRSS3 (+25104)
cg00460983	-0.0441411	0.0132119	0.000834781	0.019227	chr10	91133941	OpenSea	IFIT1B (-3871)
cg00461753	0.0606792	0.0137196	9.74183e-06	0.000904113	chr12	116990469	OpenSea	MED13L (-275327), MAP1LC3B2 (-6716)
cg00462492	-0.0540735	0.0137063	7.97497e-05	0.00395418	chr3	157827761	Island	SHOX2 (-3813), RSRC1 (-79)
cg00462688	0.100964	0.029826	0.000711549	0.0173013	chr6	49918335	OpenSea	DEFB133 (-1179)
cg00463109	-0.0864897	0.0162566	1.03604e-07	3.11505e-05	chr1	110722603	OpenSea	KCNC4 (-31491), SLC6A17 (+29496)
cg00463399	-0.051605	0.0132602	9.95379e-05	0.00460028	chr1	68220464	OpenSea	GADD45A (+69721), GNG12 (+78685)
cg00463561	0.0679647	0.0213296	0.00144051	0.02752	chr4	110737452	S_Shore	GAR1 (+744)
cg00463617	0.0550621	0.0150447	0.00025232	0.00872008	chr1	22448437	S_Shore	WNT4 (+21021), CDC42 (+69277)
cg00463732	-0.0368311	0.0102575	0.000329874	0.0104411	chr17	3704621	OpenSea	ITGAE (-85)
cg00463974	-0.0420293	0.0125983	0.000849603	0.0194426	chr12	24220258	OpenSea	SOX5 (-117622), BCAT1 (+835750)
cg00466301	0.0732482	0.0149848	1.01782e-06	0.000171677	chr20	56285388	Island	PMEPA1 (-431)
cg00466466	0.055292	0.0171923	0.00129945	0.0257539	chr17	74470522	S_Shelf	AANAT (+21090), RHBDF2 (+26966)
cg00466827	-0.0831183	0.0227153	0.000253066	0.00873598	chr20	57465691	Island	NELFCD (-90571), GNAS (+37923)
cg00466873	-0.0508812	0.0129343	8.36025e-05	0.00408229	chr16	68057094	Island	DUS2 (+236), DDX28 (+675)
cg00467904	0.0558729	0.0174228	0.0013418	0.0262786	chr8	144520853	N_Shore	MAFA (-8278), ZC3H3 (+102769)
cg00468928	0.0549038	0.0184645	0.00294436	0.043777	chr10	119144455	OpenSea	EMX2 (-157499), PDZD8 (-9478)
cg00469241	0.0680293	0.0175311	0.000104248	0.00474648	chr1	26349445	OpenSea	EXTL1 (+1175), SLC30A2 (+23178)
cg00469264	-0.0555726	0.0119475	3.2969e-06	0.000413423	chr12	21827318	OpenSea	LDHB (-16591), KCNJ8 (+100436)
cg00470277	0.0649528	0.0144449	6.90487e-06	0.000703123	chr7	2669915	N_Shore	TTYH3 (-1669)
cg00470351	-0.04848	0.0144419	0.000788204	0.0185207	chr1	43825296	S_Shore	CDC20 (+613)
cg00470519	-0.0489606	0.0160115	0.00222936	0.036589	chr8	120886815	S_Shore	DEPTOR (+859)
cg00470761	0.0420947	0.0129947	0.00119788	0.0244433	chr10	134595985	N_Shore	NKX6-2 (+3570), INPP5A (+244662)
cg00470768	-0.0983175	0.0183667	8.649e-08	2.74391e-05	chr15	41285147	OpenSea	CHAC1 (+39801), INO80 (+123404)
cg00470786	-0.0343114	0.0114617	0.00275719	0.0419466	chr2	18740679	N_Shore	RDH14 (+1266), KCNS3 (+681566)
cg00471142	0.0452005	0.0142749	0.00154319	0.0287825	chr19	39806765	S_Shore	LRFN1 (-790)
cg00471371	0.0984635	0.0161231	1.01544e-09	8.53833e-07	chr18	74114728	Island	SMIM21 (-975071), ZNF516 (+92417)
cg00471664	-0.0482379	0.0143851	0.000798475	0.0186758	chr19	42462946	Island	RABAC1 (+595)
cg00471821	0.0525956	0.0129506	4.88093e-05	0.00282165	chr19	11548516	S_Shore	CCDC151 (-2592), PRKCSH (+2248)
cg00472445	0.111735	0.0283602	8.153e-05	0.00401064	chr6	101329307	Island	ASCC3 (-68)
cg00473311	0.113661	0.0293787	0.000109368	0.00490854	chr22	42765306	S_Shore	TCF20 (-153859), NFAM1 (+63094)
cg00473851	0.0470216	0.0110215	1.98698e-05	0.00150711	chr7	134882148	OpenSea	C7orf49 (-26702), WDR91 (+14137)
cg00473916	0.0507344	0.0119141	2.0593e-05	0.00154455	chr2	183878531	OpenSea	FRZB (-146642), NCKAP1 (+25054)
cg00475652	0.049388	0.014707	0.000784748	0.0184672	chr10	94902380	OpenSea	CYP26A1 (+68734), MYOF (+339570)
cg00476317	0.0856222	0.0276497	0.001957	0.0336299	chr8	12990213	Island	KIAA1456 (+187028), DLC1 (+382181)
cg00476580	-0.114412	0.0334422	0.000623457	0.0158742	chr1	150207583	Island	ANP32E (+920)
cg00476922	0.0369962	0.0113144	0.00107611	0.0227899	chr3	156946972	OpenSea	PTX3 (-207605), CCNL1 (-68971)
cg00477582	0.104454	0.0305248	0.000621771	0.0158455	chr2	241529963	Island	GPR35 (-14898), CAPN10 (+3831)
cg00477978	0.0474241	0.0118615	6.3841e-05	0.00339113	chr11	6463746	OpenSea	HPX (-1453)
cg00478421	-0.0405607	0.0133424	0.00236598	0.0380108	chr2	11515109	OpenSea	ROCK2 (-30399), E2F6 (+91165)
cg00479207	0.0471702	0.0141521	0.000858891	0.0195829	chr20	44456354	S_Shelf	TNNC2 (-375)
cg00479770	-0.0617818	0.014315	1.58971e-05	0.00128617	chr11	111289721	OpenSea	POU2AF1 (-39305), BTG4 (+93357)
cg00480142	-0.178941	0.0378823	2.31717e-06	0.000317174	chr12	96046743	OpenSea	USP44 (-101478), NTN4 (+137792)
cg00480698	0.0438733	0.0119067	0.000228922	0.00817555	chr20	1293560	N_Shore	SDCBP2 (+16322), SNPH (+46601)
cg00480913	0.0627198	0.0189864	0.000955195	0.0210348	chr14	101325541	OpenSea	RTL1 (+25642), DLK1 (+132378)
cg00481466	0.0555216	0.0152772	0.000278747	0.00932915	chr3	51736221	OpenSea	GRM2 (-4864)
cg00481600	-0.0300661	0.00862796	0.000492628	0.0135982	chr15	65503829	OpenSea	CILP (-4)
cg00482919	-0.0742117	0.0181358	4.2766e-05	0.00257851	chr8	22254221	OpenSea	PPP3CC (-44427), SLC39A14 (+29460)
cg00483562	-0.0507316	0.016393	0.0019701	0.0337841	chr5	1931781	Island	IRX4 (-44450), IRX2 (+819994)
cg00483891	-0.0718171	0.0178403	5.68411e-05	0.00313353	chr2	131098007	N_Shore	IMP4 (-1790)
cg00484466	-0.0413143	0.0099573	3.33711e-05	0.00217264	chr4	8071202	OpenSea	AFAP1 (-129550), ABLIM2 (+89233)
cg00484488	-0.0491868	0.0148573	0.000930939	0.0206774	chr15	73076983	S_Shore	ADPGK (-858)
cg00484798	0.0529084	0.0173984	0.00235798	0.0379282	chr5	164654519	OpenSea	NONE
cg00485735	0.0377118	0.0117545	0.00133528	0.0262026	chr10	102622045	OpenSea	FAM178A (-50690), PAX2 (+116578)
cg00486022	0.0505339	0.0140592	0.000325194	0.0103417	chr16	57796748	S_Shore	KATNB1 (+27107), KIFC3 (+39751)
cg00486143	-0.0349459	0.0118903	0.00329256	0.0469665	chr7	127774154	N_Shore	LEP (-107182), LRRC4 (-103032)
cg00487506	0.0402176	0.0128215	0.00170844	0.0307513	chr8	143692935	N_Shore	ARC (+3897), BAI1 (+162145)
cg00487753	0.0399084	0.0105982	0.000166158	0.00655455	chr17	694393	OpenSea	GLOD4 (-8813), NXN (+188616)
cg00487817	0.0441837	0.0123611	0.000350999	0.0108789	chr1	46746865	OpenSea	LRRC41 (+22414), RAD54L (+33462)
cg00488501	-0.0411544	0.01411	0.00353777	0.0491435	chr11	3187032	S_Shore	OSBPL5 (-449)
cg00489219	0.0614766	0.0206572	0.00292	0.0435757	chr3	40566141	Island	ZNF621 (-234)
cg00489424	0.039877	0.0128199	0.0018673	0.0326002	chr9	4839459	OpenSea	JAK2 (-145785), RCL1 (+46591)
cg00489485	0.0583488	0.0165797	0.000432694	0.0125007	chr16	84341364	OpenSea	ATP2C2 (-60768), WFDC1 (+13113)
cg00489583	-0.0824856	0.0199947	3.70126e-05	0.00234192	chr8	94685149	OpenSea	TRIQK (-706777), FAM92A1 (-27585)
cg00489954	-0.0473484	0.0106449	8.66707e-06	0.000831374	chr16	28855387	N_Shore	SH2B1 (-2622), TUFM (+2341)
cg00490349	0.0581629	0.0194192	0.00274335	0.0418162	chr11	45740105	OpenSea	SLC35C1 (-85851), CHST1 (-52934)
cg00490690	0.0432998	0.0137105	0.00158774	0.0293343	chr9	34398024	N_Shelf	C9orf24 (-195)
cg00491316	0.100319	0.0338268	0.00302026	0.0444943	chr20	48875011	OpenSea	PTPN1 (-251879), CEBPB (+67636)
cg00491958	0.0782641	0.0201884	0.000105886	0.00479976	chr11	67817986	OpenSea	TCIRG1 (+11504), CHKA (+70684)
cg00492003	-0.0949213	0.0195935	1.26904e-06	0.000205156	chr15	78572760	OpenSea	DNAJA4 (+16333), WDR61 (+19375)
cg00492269	0.0610265	0.0184161	0.000920498	0.0205218	chr17	80798706	OpenSea	ZNF750 (-253)
cg00492521	0.0483754	0.0152908	0.00155784	0.0289646	chr16	88997837	N_Shore	PABPN1L (-64812), CBFA2T3 (+45774)
cg00492732	0.0381267	0.0123523	0.00202446	0.034371	chr5	169929644	N_Shore	KCNIP1 (-1932)
cg00493276	0.0428847	0.0144911	0.00308258	0.0450826	chr12	53002394	OpenSea	KRT72 (-7073), KRT73 (+9948)
cg00494337	0.0564725	0.0175652	0.00130436	0.0258143	chr20	30194024	Island	ID1 (+939)
cg00494550	0.0324342	0.0108296	0.00274479	0.0418301	chr2	240503028	OpenSea	HDAC4 (-180386), NDUFA10 (+461790)
cg00494710	0.0492575	0.0154442	0.00142574	0.0273391	chr2	27633183	S_Shore	PPM1G (-630)
cg00494761	0.0824952	0.0201763	4.33763e-05	0.00260404	chr2	86564659	Island	REEP1 (+546)
cg00494836	-0.0476446	0.0136483	0.000481449	0.0133987	chr9	110045566	Island	RAD23B (+7)
cg00495201	0.0515021	0.0146466	0.000437569	0.0125933	chr5	137825623	N_Shore	EGR1 (+24445), ETF1 (+53365)
cg00495352	0.0377472	0.0114841	0.00101288	0.02188	chr19	19304836	S_Shore	MEF2BNB-MEF2B (-1897), MEF2B (-1870), MEF2BNB (-1439)
cg00495493	0.037524	0.0116103	0.00122949	0.0248625	chr7	6213211	S_Shelf	USP42 (+68697), CYTH3 (+99063)
cg00495713	-0.114451	0.0208944	4.31133e-08	1.63584e-05	chr21	45717733	N_Shore	PFKL (-2200)
cg00496102	0.0638592	0.0133269	1.65319e-06	0.000246848	chr7	7605238	N_Shore	MIOS (-1264)
cg00496272	-0.0778567	0.0176604	1.04071e-05	0.000947342	chr16	67877232	S_Shore	NUTF2 (-3402)
cg00496676	0.0472254	0.0149229	0.00155287	0.0289082	chr9	129278542	S_Shore	LMX1B (-98179), MVB12B (+189415)
cg00496967	0.0390354	0.010342	0.000160359	0.0063985	chr17	15371256	OpenSea	TEKT3 (-126299), TVP23C (+95601)
cg00497091	-0.061576	0.0195653	0.00164839	0.0300596	chr1	145438415	OpenSea	TXNIP (-53)
cg00497630	0.0296353	0.0101679	0.00356168	0.0493401	chr17	26733052	Island	SLC46A1 (+175)
cg00497679	-0.087585	0.026788	0.00107716	0.0228024	chr17	64827647	N_Shelf	CACNG5 (-3587)
cg00497730	0.0751174	0.0185488	5.12779e-05	0.0029208	chr14	81687382	Island	GTF2A1 (-117)
cg00497901	0.0466165	0.0133212	0.000466284	0.0131206	chr14	44951110	OpenSea	FSCB (+25371)
cg00498059	0.066946	0.0138837	1.42183e-06	0.000222034	chr16	1021048	Island	LMF1 (-50)
cg00498163	0.06189	0.0201909	0.00217491	0.0360349	chr2	242821619	N_Shore	CXXC11 (+9739)
cg00498603	-0.0887867	0.0300389	0.00311935	0.0454059	chr1	178511772	Island	RALGPS2 (-182527), TEX35 (+29561)
cg00498617	-0.0475541	0.0151314	0.00167374	0.0303687	chr1	20386648	OpenSea	PLA2G2A (-79740), PLA2G5 (-10052)
cg00498626	0.051903	0.0135973	0.000135	0.00568479	chr4	8375928	S_Shore	ACOX3 (+66509), HTRA3 (+104437)
cg00499047	0.0367223	0.0115738	0.00150937	0.0283422	chr19	43587500	OpenSea	PSG2 (-681)
cg00499521	0.0504167	0.0166229	0.00242157	0.0386177	chr16	3522128	OpenSea	CLUAP1 (-28795), NAA60 (+28518)
cg00499726	0.0468074	0.0148068	0.00157115	0.0291203	chr17	42402049	Island	SLC25A39 (+133)
cg00500013	0.0861786	0.0291879	0.00315162	0.0456885	chr15	99383252	OpenSea	PGPEP1L (+165538), IGF1R (+191053)
cg00500027	-0.106714	0.0185273	8.42096e-09	4.59716e-06	chr2	26701355	OpenSea	DRC1 (+76572), OTOF (+80210)
cg00500176	-0.0559709	0.0136717	4.24143e-05	0.00256595	chr19	10396158	N_Shore	ICAM5 (-4498), ICAM4 (-1491)
cg00500299	0.0538789	0.0150803	0.000353196	0.0109239	chr16	1501833	N_Shore	CCDC154 (-7344), CLCN7 (+23747)
cg00500913	0.0495188	0.0130484	0.000147637	0.00604193	chr11	331288	S_Shore	B4GALNT4 (-38515), IFITM3 (-10239)
cg00501189	-0.0570316	0.01631	0.000471009	0.013211	chr12	53325730	OpenSea	KRT18 (-17017), KRT8 (-5478)
cg00501378	0.0722804	0.0151415	1.80917e-06	0.000264224	chr15	77376782	OpenSea	TSPAN3 (-13213), PEAK1 (+335703)
cg00501876	-0.0431857	0.0124343	0.000514473	0.0139901	chr3	39193251	N_Shore	GORASP1 (-43398), CSRNP1 (+1814)
cg00501931	0.0335783	0.00911941	0.000231345	0.00822761	chr9	110193168	OpenSea	KLF4 (+58758), RAD23B (+147609)
cg00502002	-0.0692223	0.014362	1.43679e-06	0.000223491	chr10	73976970	S_Shore	ASCC1 (-938)
cg00502241	-0.0672713	0.0206484	0.00112225	0.0234212	chr19	18642658	OpenSea	ELL (-9722), FKBP8 (+11811)
cg00502665	0.0763092	0.0234956	0.00116299	0.0239757	chr19	56988813	Island	ZNF667 (-115)
cg00502730	-0.0356523	0.0108708	0.00103942	0.0222658	chr10	61122920	S_Shore	FAM13C (-613)
cg00504226	-0.0222582	0.00733727	0.00241677	0.038568	chr21	45344525	OpenSea	AGPAT3 (-363)
cg00504274	-0.0700518	0.0168545	3.23483e-05	0.00212522	chr13	25200496	OpenSea	PARP4 (-113549), ATP12A (-54052)
cg00504756	0.118323	0.0300809	8.37233e-05	0.00408631	chr16	74330795	Island	PSMD7 (+123)
cg00504782	-0.03667	0.00697535	1.46365e-07	4.04102e-05	chr1	111037272	OpenSea	KCNA10 (+24524), PROK1 (+43451)
cg00504951	0.123642	0.0355622	0.000507494	0.0138654	chr7	6746228	Island	ZNF12 (+325)
cg00505592	-0.0687458	0.0197645	0.000504699	0.0138118	chr19	7547929	OpenSea	PEX11G (+5975), ARHGEF18 (+43356)
cg00505979	-0.0462967	0.0121347	0.00013605	0.00571446	chr1	212873626	Island	BATF3 (-300)
cg00506442	0.0616096	0.0134473	4.61553e-06	0.000529505	chr1	6340054	Island	GPR153 (-19020), ACOT7 (+105818)
cg00506513	0.0438831	0.0141393	0.00191161	0.0331109	chr8	39542886	OpenSea	ADAM18 (+100790), ADAM2 (+152921)
cg00506590	0.0532964	0.0177925	0.00274044	0.0417878	chr16	89960457	OpenSea	MC1R (-23829), TCF25 (+20438)
cg00506811	-0.160888	0.0352814	5.11207e-06	0.000568477	chr2	235860443	Island	ARL4C (-454747), SH3BP4 (-26885)
cg00508975	0.0643508	0.0202375	0.00147388	0.0279288	chr3	26666151	Island	LRRC3B (+1855), NEK10 (+744760)
cg00509007	0.04044	0.0117432	0.000573799	0.0150422	chr11	1781557	N_Shelf	IFITM10 (-9737), CTSD (+3664)
cg00509616	-0.0858785	0.0175642	1.0114e-06	0.000171123	chr15	57884415	S_Shore	MYZAP (+277), GCOM1 (+310)
cg00510360	-0.0373649	0.0123338	0.00244986	0.0389086	chr3	108308232	Island	DZIP3 (-296), KIAA1524 (+66)
cg00510870	0.0764056	0.0205895	0.00020652	0.0076182	chr8	29210800	Island	DUSP4 (-2616)
cg00511228	-0.0774319	0.0166212	3.18314e-06	0.00040227	chr7	64363934	OpenSea	ZNF273 (+310)
cg00511385	0.0583912	0.0167384	0.000485813	0.0134729	chr2	25920102	OpenSea	DTNB (-23600), ASXL2 (+181282)
cg00511632	0.100939	0.0324837	0.0018876	0.0328332	chr2	1745630	N_Shore	PXDN (+2647), TPO (+328398)
cg00512280	-0.0767237	0.0218237	0.000438737	0.0126115	chr19	2282161	S_Shelf	C19orf35 (+13)
cg00512337	-0.0841119	0.0182413	4.00602e-06	0.000478531	chr2	43214350	OpenSea	HAAO (-194619), ZFP36L2 (+239397)
cg00512459	-0.0461574	0.0143356	0.00128291	0.0255399	chr15	88266173	OpenSea	NTRK3 (+533487)
cg00512602	-0.0319474	0.00987952	0.00122195	0.0247673	chr17	43507585	Island	ARHGAP27 (-4589)
cg00512917	-0.0888958	0.0264561	0.000779085	0.0183832	chr12	131096006	OpenSea	RIMBP2 (-93597), STX2 (+227732)
cg00512998	-0.0443313	0.0143258	0.00197142	0.0338008	chr1	222185173	OpenSea	DUSP10 (-269656), HHIPL2 (+536271)
cg00513100	0.0378231	0.01181	0.00136181	0.0265382	chr3	66487501	OpenSea	LRIG1 (+63854), SLC25A26 (+368217)
cg00513981	-0.0219343	0.0074987	0.00344372	0.0483148	chr7	5642784	N_Shore	FSCN1 (+10331), RNF216 (+178585)
cg00514186	0.0418823	0.0126791	0.000955712	0.0210421	chr20	62575401	N_Shore	UCKL1 (+12366), DNAJC5 (+48867)
cg00515575	0.0717911	0.0210822	0.000660913	0.0164832	chr2	47168619	Island	TTC7A (+307)
cg00515666	-0.0543405	0.0152365	0.00036181	0.0111095	chr12	76883755	OpenSea	BBS10 (-141534), OSBPL8 (+69833)
cg00516092	-0.0505596	0.0109354	3.77345e-06	0.000457846	chr20	31177275	S_Shelf	ENSG00000204393 (+1995), COMMD7 (+154527)
cg00517334	0.0622739	0.0139197	7.68447e-06	0.000762268	chr9	2824723	OpenSea	KIAA0020 (+19517), KCNV2 (+107222)
cg00517855	-0.0366589	0.0120887	0.00242546	0.038654	chr8	146016408	N_Shore	ZNF34 (-3720)
cg00518122	0.059041	0.0139964	2.46145e-05	0.00175355	chr1	53678968	OpenSea	C1orf123 (+7320), CPT2 (+16868)
cg00518264	0.0418242	0.0141734	0.00316851	0.0458408	chr11	69305806	OpenSea	CCND1 (-150048), TPCN2 (+489442)
cg00518468	-0.0446901	0.0150552	0.00299337	0.0442341	chr9	139588064	N_Shore	FAM69B (-18957), AGPAT2 (-6190)
cg00518857	-0.0473399	0.0134091	0.000414866	0.0121641	chr13	112292532	OpenSea	SOX1 (-429380), TEX29 (+319518)
cg00519153	-0.0677059	0.0212797	0.00146405	0.027809	chr2	149494396	OpenSea	KIF5C (-138422), EPC2 (+91844)
cg00519346	-0.0905552	0.0214685	2.46415e-05	0.00175453	chr19	44100703	Island	IRGQ (-417), ZNF576 (-53)
cg00519502	-0.0961907	0.0246444	9.49492e-05	0.00445176	chr13	41755090	OpenSea	KBTBD6 (-48209), KBTBD7 (+13611)
cg00520876	-0.0183089	0.00519199	0.000421296	0.0122841	chr16	1207981	Island	CACNA1H (+4741), TPSG1 (+67275)
cg00521048	0.0411835	0.00715191	8.49181e-09	4.61931e-06	chr13	50159798	Island	RCBTB1 (-80)
cg00521170	0.0620235	0.0159141	9.72312e-05	0.00452821	chr15	89738582	OpenSea	RLBP1 (+26399), ABHD2 (+107202)
cg00521221	-0.0419678	0.0106714	8.39884e-05	0.00409518	chr8	128319661	OpenSea	FAM84B (-749024), POU5F1B (-106873)
cg00521399	-0.0792729	0.013142	1.61939e-09	1.23955e-06	chr22	20003152	N_Shore	TXNRD2 (-73820), ARVCF (+1178)
cg00521551	0.143316	0.0394023	0.000275572	0.00925921	chr11	64646313	Island	EHD1 (-123)
cg00521653	-0.02876	0.00835042	0.00057287	0.0150281	chr20	1887524	OpenSea	SIRPA (+11583), PDYN (+87178)
cg00522049	0.0713189	0.0207395	0.000584314	0.0152323	chr14	54421010	Island	DDHD1 (-801195), BMP4 (+2518)
cg00523241	0.0317859	0.0102921	0.00201243	0.0342422	chr16	30688961	OpenSea	SRCAP (-21500), PRR14 (+26451)
cg00523633	0.060331	0.0163815	0.000230629	0.00821215	chr14	70467065	OpenSea	SMOC1 (+120933), SLC8A3 (+188721)
cg00524037	0.0619151	0.0184697	0.000801549	0.0187229	chr6	31499154	OpenSea	MCCD1 (+2661), DDX39B (+11070)
cg00524064	0.0534687	0.0173019	0.00199925	0.0340976	chr5	171211756	OpenSea	SMIM23 (-1119)
cg00524288	0.0442327	0.014417	0.00215432	0.0358157	chr7	48128452	Island	UPP1 (+212)
cg00524548	0.0572846	0.0172019	0.000868066	0.019728	chr13	78762369	OpenSea	EDNRB (-268467), POU4F1 (+415303)
cg00524659	-0.0528639	0.0126157	2.78571e-05	0.00191628	chr22	43278395	OpenSea	ARFGAP3 (-24988), PACSIN2 (+132755)
cg00525597	-0.0386456	0.0108065	0.000348711	0.0108348	chr1	973595	N_Shore	AGRN (+18093), RNF223 (+36091)
cg00526455	-0.0993805	0.0202193	8.87259e-07	0.000154995	chr19	19285099	S_Shelf	TMEM161A (-35798), MEF2BNB-MEF2B (+17840)
cg00526953	0.117181	0.0380903	0.00209522	0.0351558	chr16	1535814	N_Shore	CLCN7 (-10234), PTX4 (+2653)
cg00527514	-0.0716683	0.023534	0.00232443	0.0376035	chr11	132002516	OpenSea	NTM (+221161), OPCML (+811049)
cg00527659	-0.0329507	0.00891723	0.000219741	0.00795251	chr14	23446061	N_Shelf	HAUS4 (-19699), AJUBA (+5789)
cg00527828	0.0641588	0.0160707	6.54401e-05	0.00345074	chr19	39591961	OpenSea	PAK4 (-24492), ENSG00000183760 (+17017)
cg00528016	0.056307	0.016056	0.000453341	0.0128875	chr8	10469596	N_Shore	RP1L1 (+43015), PRSS55 (+86541)
cg00528918	0.0614787	0.0187614	0.00104963	0.0224201	chr22	36900342	N_Shore	TXN2 (-22266), FOXRED2 (+2805)
cg00528932	-0.075996	0.0179881	2.39156e-05	0.00171469	chr11	43598710	S_Shore	HSD17B12 (-103548), TTC17 (+218220)
cg00529697	0.0710015	0.0239661	0.00305076	0.0447762	chr5	75013131	Island	POC5 (+174)
cg00529757	0.0494098	0.0167517	0.00318255	0.0459643	chr6	32136052	S_Shore	EGFL8 (+3671), AGPAT1 (+8804)
cg00531182	-0.0491505	0.0145953	0.000758391	0.0180581	chr17	49412314	OpenSea	UTP18 (+74426), CA10 (+823772)
cg00531400	0.124145	0.0285356	1.35811e-05	0.0011457	chr12	125348358	Island	SCARB1 (+34)
cg00531508	0.0421813	0.0140716	0.002721	0.041584	chr2	97629314	OpenSea	SEMA4C (-93607), FAHD2B (+131261)
cg00532157	-0.102562	0.0290941	0.000423196	0.0123218	chr5	178771329	Island	ADAMTS2 (+1101), ZNF354C (+283914)
cg00532411	-0.0532301	0.014834	0.000332727	0.0105021	chr1	6241506	S_Shore	CHD5 (-1324)
cg00532824	0.0356334	0.0116675	0.00225751	0.0368952	chr16	75241914	OpenSea	CTRB2 (-832)
cg00532973	-0.0656034	0.0189608	0.000540264	0.0144399	chr4	146096249	OpenSea	ANAPC10 (-76897), OTUD4 (+4582)
cg00533296	0.0444509	0.0149134	0.00287675	0.043151	chr10	126334917	OpenSea	FAM53B (+97701), LHPP (+184514)
cg00533305	0.0766575	0.0205765	0.000194939	0.00731207	chr5	86379473	OpenSea	RASA1 (-184231), COX7C (+465701)
cg00533496	0.0968984	0.0232905	3.17662e-05	0.00209932	chr13	114048211	Island	GRTP1 (-29771), ADPRHL1 (+59627)
cg00533749	-0.0871768	0.0169891	2.87694e-07	6.76027e-05	chr1	9992130	OpenSea	CTNNBIP1 (-21810), LZIC (+11256)
cg00534550	-0.085209	0.0180949	2.48928e-06	0.000334316	chr6	33281526	Island	TAPBP (+462)
cg00534627	0.0443705	0.0138056	0.00130922	0.0258762	chr2	168105150	OpenSea	B3GALT1 (-620307), XIRP2 (+360154)
cg00534645	0.0454574	0.0144003	0.00159566	0.0294348	chr5	151018867	OpenSea	FAT2 (-70363), SPARC (+47858)
cg00535576	-0.0866461	0.0217633	6.85406e-05	0.00356562	chr16	1260577	OpenSea	TPSG1 (+14679), CACNA1H (+57337)
cg00535618	0.0305288	0.0103617	0.00321578	0.0462758	chr1	4770161	N_Shore	AJAP1 (+55057)
cg00535646	0.0737608	0.0145351	3.88199e-07	8.39387e-05	chr6	135581001	OpenSea	MYB (+78549), AHI1 (+237881)
cg00536341	0.0350099	0.0119997	0.00352761	0.0490612	chr6	30848178	N_Shelf	DDR1 (-3682)
cg00537039	0.0406556	0.0129432	0.00168333	0.0304838	chr5	149409436	OpenSea	TIGD6 (-28707), CSF1R (+83498)
cg00537673	0.0422242	0.0107344	8.36975e-05	0.00408536	chr6	43141823	N_Shore	CUL9 (-8089), SRF (+2787)
cg00537910	0.0466891	0.0157852	0.0030987	0.0452247	chr2	220084611	S_Shore	ABCB6 (-900)
cg00538691	0.0531748	0.0161977	0.0010276	0.0221026	chr4	140445474	OpenSea	SETD7 (+32453), RAB33B (+70514)
cg00539226	-0.0798358	0.0170788	2.9458e-06	0.000380517	chr17	48498045	OpenSea	LRRC59 (-23132), ACSF2 (-5473)
cg00539353	-0.0475623	0.0159725	0.0029036	0.0434249	chr22	44428352	OpenSea	PARVG (-148417), PARVB (+33262)
cg00539817	-0.11085	0.0195669	1.46878e-08	7.02751e-06	chr5	179831375	OpenSea	CNOT6 (-90057), GFPT2 (-50989)
cg00539883	0.0584436	0.0178601	0.00106679	0.0226508	chr11	113071886	OpenSea	TTC12 (-113364), NCAM1 (+239729)
cg00540544	-0.0556948	0.016968	0.00102947	0.0221313	chr1	201476297	Island	PHLDA3 (-37986), CSRP1 (+2286)
cg00540558	-0.0898619	0.0147327	1.06416e-09	8.87283e-07	chr19	40930735	N_Shore	PRX (-11463), SERTAD1 (+1196)
cg00541039	0.063233	0.0164404	0.000119962	0.00523398	chr21	44474720	S_Shore	CBS (+21334), PKNOX1 (+80101)
cg00542351	-0.0958047	0.0215328	8.61713e-06	0.000827583	chr3	47934654	OpenSea	DHX30 (+90237), MAP4 (+196107)
cg00542975	-0.0505254	0.0118505	2.01194e-05	0.00152024	chr2	122392291	OpenSea	TFCP2L1 (-349509), CLASP1 (+14760)
cg00543465	0.0613539	0.0137633	8.28063e-06	0.000803726	chr6	3305047	OpenSea	PSMG4 (+45862), SLC22A23 (+151745)
cg00543735	0.0494716	0.0144574	0.00062188	0.0158463	chr19	11613567	N_Shelf	ELAVL3 (-21720), ZNF653 (+3170)
cg00544125	-0.0331696	0.0104552	0.0015111	0.028362	chr5	134762598	OpenSea	H2AFY (-27287), C5orf20 (+20439)
cg00544436	-0.0448893	0.0136774	0.00103075	0.0221511	chr6	34203564	Island	HMGA1 (-1085)
cg00544557	0.0498834	0.0136632	0.000261289	0.00893129	chr21	39578742	OpenSea	KCNJ15 (-49920), DSCR8 (+85176)
cg00544605	0.055943	0.0138185	5.15654e-05	0.00293243	chr2	121838313	OpenSea	TFCP2L1 (+204469), GLI2 (+288329)
cg00544734	-0.0719204	0.0153955	2.98996e-06	0.000384724	chr12	49582237	Island	TUBA1A (+869)
cg00546497	0.101381	0.0329084	0.00206521	0.0348241	chr19	36871270	S_Shore	ZFP14 (-1170)
cg00546774	-0.113723	0.0212625	8.86774e-08	2.791e-05	chr2	112811810	Island	TMEM87B (-989)
cg00546936	-0.125513	0.0401329	0.00176337	0.0314095	chr22	50969867	Island	SCO2 (-5000), TYMP (-1424)
cg00547480	-0.0588276	0.0114612	2.85547e-07	6.72375e-05	chr10	103875961	N_Shelf	LDB1 (+4248), HPS6 (+50815)
cg00547484	0.0439936	0.0129968	0.000711868	0.0173064	chr1	32219777	N_Shelf	COL16A1 (-49858), BAI2 (+9858)
cg00547530	-0.0489051	0.0166938	0.00339479	0.0478874	chr16	3559687	OpenSea	CLUAP1 (+8764), SLX4 (+101911)
cg00547553	-0.0392802	0.0131612	0.00283995	0.0427671	chr3	172179478	OpenSea	GHSR (-13233), TNFSF10 (+61818)
cg00548143	-0.0426953	0.0130271	0.00104758	0.0223889	chr1	226891174	Island	ITPKB (+35689), C1orf95 (+154674)
cg00548377	-0.0606366	0.0122597	7.57555e-07	0.000138235	chr6	33168599	Island	HSD17B8 (-3819), RXRB (-209), SLC39A7 (-50)
cg00549018	0.0319367	0.0109628	0.0035776	0.0494725	chr19	48968137	S_Shelf	CYTH2 (-4151), ENSG00000268465 (-956)
cg00549040	-0.0515697	0.0150005	0.000586301	0.015264	chr2	218048915	OpenSea	TNP1 (-324129), TNS1 (+759935)
cg00549064	-0.0662288	0.0166532	6.98072e-05	0.00361381	chr16	69976228	OpenSea	CLEC18A (-8854), WWP2 (+180020)
cg00549758	0.0479814	0.014116	0.000676135	0.016729	chr20	31642282	OpenSea	BPIFB3 (-947)
cg00549876	-0.0687784	0.0162792	2.39033e-05	0.00171397	chr16	85890442	OpenSea	IRF8 (-41966), COX4I1 (+57144)
cg00549972	-0.0408473	0.0134524	0.00239392	0.0383247	chr6	170455374	S_Shore	DLL1 (+144186), ERMARD (+303654)
cg00550340	0.0360949	0.0101549	0.000378793	0.0114407	chr17	72985299	S_Shore	ICT1 (-23469), CDR2L (+1573)
cg00550498	0.168824	0.0315235	8.53287e-08	2.71576e-05	chr19	12251208	Island	ZNF20 (+13)
cg00550554	0.127933	0.0276468	3.70277e-06	0.000451089	chr6	30294969	Island	TRIM39 (+349)
cg00550790	0.0491706	0.0157411	0.0017858	0.0316747	chr4	189697772	OpenSea	TRIML1 (+637200)
cg00551341	-0.0220376	0.0068166	0.00122527	0.0248099	chr20	33887005	OpenSea	FAM83C (-6802), UQCC1 (+112938)
cg00551389	0.112707	0.0294201	0.000127656	0.00545923	chr2	237077143	Island	GBX2 (-132)
cg00551455	0.0519604	0.0157558	0.000974234	0.0213112	chr2	99166939	OpenSea	COA5 (+58015), INPP4A (+105619)
cg00551487	0.040187	0.0134988	0.00291004	0.0434761	chr7	151091744	N_Shore	NUB1 (+52948), RHEB (+125265)
cg00552168	0.074731	0.0185648	5.68749e-05	0.003134	chr17	74117942	Island	EXOC7 (-18116), FOXJ1 (+19437)
cg00553107	0.0609796	0.0129291	2.40001e-06	0.000325426	chr9	132381661	N_Shore	NTMT1 (+10499), ASB6 (+22782)
cg00553619	0.101795	0.0318919	0.0014135	0.0271977	chr17	292816	Island	FAM101B (+2913), C17orf97 (+32699)
cg00553880	0.0387532	0.0118527	0.0010771	0.0228024	chr9	15511231	Island	PSIP1 (-215)
cg00553886	0.0856866	0.02326	0.000229722	0.00818976	chr11	12696980	Island	TEAD1 (-69607), PARVA (+298249)
cg00554401	0.061815	0.0183016	0.000731266	0.0176285	chr11	1618726	OpenSea	KRTAP5-2 (+797)
cg00554570	0.0851864	0.0265612	0.00134047	0.0262586	chr17	78880228	Island	CHMP6 (-85412), RPTOR (+361161)
cg00554810	-0.0459309	0.0121602	0.000158627	0.00635327	chr6	137243669	Island	SLC35D3 (+268)
cg00555112	0.0539039	0.0127015	2.19666e-05	0.00161792	chr16	57150727	OpenSea	CPNE2 (+24209), FAM192A (+69248)
cg00556514	0.136797	0.0159786	1.11616e-17	2.39452e-13	chr3	38066524	Island	PLCD1 (-247)
cg00556516	0.0490899	0.0118927	3.66345e-05	0.00232466	chr20	35789062	OpenSea	RBL1 (-64665), RPN2 (-18386)
cg00556616	-0.0820068	0.0121687	1.59296e-11	3.02496e-08	chr18	12098198	OpenSea	CIDEA (-156119), IMPA2 (+116772)
cg00557440	0.195943	0.0442398	9.46201e-06	0.000884017	chr1	40946609	S_Shelf	EXO5 (-27809), ZFP69 (+3723)
cg00557943	-0.0457832	0.015343	0.00284518	0.0428222	chr3	53017376	OpenSea	TMEM110 (-85765), SFMBT1 (+62707)
cg00558218	0.0696418	0.0153355	5.59285e-06	0.000605337	chr16	70508887	S_Shore	FUK (+20564), COG4 (+48580)
cg00559054	-0.120675	0.0407444	0.00305896	0.0448584	chr3	156273071	Island	SSR3 (-99)
cg00559177	0.0566742	0.014829	0.000132447	0.00560794	chr19	40759555	OpenSea	TTC9B (-35250), AKT2 (+31746)
cg00559790	-0.051984	0.0155883	0.00085359	0.019504	chr1	93914052	Island	FNBP1L (+365)
cg00561025	-0.0617879	0.0147387	2.76238e-05	0.0019042	chr22	39184272	OpenSea	SUN2 (-32269), DNAL4 (+5905)
cg00561180	-0.0555907	0.0143801	0.000110716	0.00495112	chr5	177858259	OpenSea	PHYKPL (-198474), COL23A1 (+159296)
cg00561634	-0.0442253	0.0136498	0.00119534	0.0244109	chr16	54085398	OpenSea	IRX3 (+235276), FTO (+347524)
cg00562089	-0.0475271	0.0134065	0.00039249	0.0117189	chr21	34777747	S_Shore	IFNGR2 (+2546), TMEM50B (+74570)
cg00562655	0.0654566	0.0158098	3.46907e-05	0.00223418	chr16	30722454	OpenSea	PHKG2 (-37136), SRCAP (+11993)
cg00562750	0.181647	0.054428	0.000845694	0.0193833	chr13	114879056	Island	GAS6 (-312017), RASA3 (+19029)
cg00563300	-0.0855428	0.0280981	0.0023312	0.0376746	chr16	2747028	Island	KCTD5 (+14553), PRSS27 (+23187)
cg00563531	-0.0537917	0.0176315	0.00228163	0.0371374	chr3	140834923	OpenSea	ACPL2 (-115746), SPSB4 (+64680)
cg00563870	-0.121862	0.0207838	4.53747e-09	2.81381e-06	chr21	46142101	N_Shore	TSPEAR (-10607), UBE2G2 (+79832)
cg00564212	0.067939	0.0187149	0.000283196	0.00942441	chr19	41098516	OpenSea	LTBP4 (-4624)
cg00564598	0.0839514	0.0236026	0.00037529	0.0113712	chr19	10216860	Island	ANGPTL6 (-3389), PPAN-P2RY11 (-210), PPAN (-183)
cg00564657	-0.062286	0.0138131	6.50695e-06	0.000675	chr16	85380957	OpenSea	GSE1 (-265864), FAM92B (-234844)
cg00565290	0.0537458	0.0154645	0.000510017	0.0139101	chr1	232848116	OpenSea	SIPA1L2 (-150813), MAP10 (-92526)
cg00566009	0.0425216	0.0132463	0.00132704	0.0261042	chr14	104573410	S_Shelf	KIF26A (-31649), ASPG (+21395)
cg00566999	-0.0748535	0.0253418	0.00313935	0.0455811	chr1	45955733	N_Shore	MUTYH (-149674), TESK2 (+1104)
cg00567109	0.0396917	0.0132296	0.00269792	0.0413619	chr7	870753	OpenSea	SUN1 (-1384)
cg00567298	0.065754	0.0143701	4.74507e-06	0.000539454	chr1	166818939	OpenSea	POGK (+9614), TADA1 (+26624)
cg00568044	0.0623636	0.0149911	3.18169e-05	0.00210144	chr8	91658696	Island	TMEM64 (-386)
cg00568164	0.0482875	0.0151241	0.00140921	0.0271473	chr11	44927222	OpenSea	TP53I11 (+44488), TSPAN18 (+141247)
cg00569385	-0.064865	0.01692	0.000126269	0.00541977	chr1	151032336	Island	MLLT11 (+2103), CDC42SE1 (+10464)
cg00569576	-0.0944341	0.0196348	1.5128e-06	0.000231503	chr6	37603201	OpenSea	CCDC167 (-135504), MDGA1 (+62564)
cg00570362	-0.0566903	0.0118791	1.82144e-06	0.000265284	chr4	48344328	Island	SLAIN2 (+990)
cg00570594	-0.0480432	0.0140038	0.000601984	0.015522	chr10	134232413	OpenSea	INPP5A (-118910), PWWP2B (+21742)
cg00570849	-0.0488965	0.0135123	0.000296124	0.00971252	chr16	88807871	S_Shelf	CTU2 (+35001), PIEZO1 (+43747)
cg00571021	0.0679549	0.0170497	6.72809e-05	0.00351855	chr7	150707313	S_Shore	ATG9B (+14272), NOS3 (+19231)
cg00571466	-0.0360767	0.0122407	0.00320599	0.0461818	chr2	219437332	S_Shelf	USP37 (-4249), RQCD1 (+4030)
cg00571727	-0.0675223	0.0197376	0.000623928	0.0158837	chr10	125402914	OpenSea	GPR26 (-22956), BUB3 (+489122)
cg00572206	-0.0378643	0.0128999	0.00333288	0.0473539	chr11	75221380	OpenSea	KLHL35 (-79707), GDPD5 (+15567)
cg00572277	-0.0719615	0.0212886	0.000724109	0.0175081	chr3	48514571	OpenSea	TREX1 (+7343), SHISA5 (+27292)
cg00572742	-0.0628461	0.0205524	0.00222932	0.036589	chr12	53399997	Island	EIF4B (+56)
cg00573654	-0.0697562	0.0195024	0.000347836	0.0108186	chr7	135821882	OpenSea	CHRM2 (-731533), MTPN (-159819)
cg00573887	-0.0935856	0.0202625	3.86243e-06	0.000466433	chr8	35979033	OpenSea	KCNU1 (-662858), UNC5D (+886059)
cg00574014	-0.0441681	0.014008	0.0016156	0.029668	chr19	9879473	Island	ZNF846 (-181)
cg00574213	0.0642426	0.0201505	0.00143193	0.0274122	chr1	1906947	N_Shelf	GABRD (-43832), C1orf222 (-19794)
cg00574251	-0.0642847	0.0165279	0.000100465	0.00462648	chr2	164965991	OpenSea	FIGN (-373475), GRB14 (+512366)
cg00574307	-0.101661	0.0235901	1.63635e-05	0.00131302	chr13	95096100	OpenSea	DCT (+35835)
cg00574580	-0.0394547	0.00923591	1.9383e-05	0.00148081	chr12	6451822	OpenSea	TNFRSF1A (-543)
cg00574649	0.0896547	0.0156538	1.02026e-08	5.30701e-06	chr19	45753669	N_Shore	MARK4 (-846)
cg00575186	-0.069984	0.0190717	0.000243011	0.00850313	chr6	159434608	OpenSea	RSPH3 (-13411), TAGAP (+31575)
cg00575297	-0.0435733	0.0124556	0.000468236	0.0131575	chr2	162016988	Island	TANK (+181)
cg00575903	-0.0461726	0.0118605	9.90202e-05	0.00458378	chr16	1439060	N_Shore	UNKL (+25631), GNPTG (+37137)
cg00577009	-0.061639	0.0199385	0.00199175	0.0340273	chr17	45021106	OpenSea	GOSR2 (+20579), RPRML (+35507)
cg00578334	0.0524299	0.0136063	0.000116514	0.00512896	chr3	9201159	OpenSea	RAD18 (-195974), SRGAP3 (+89903)
cg00578360	0.0933844	0.0284562	0.00103188	0.0221665	chr14	75894479	Island	JDP2 (-4357)
cg00578909	-0.041326	0.0113703	0.000278467	0.00932303	chr1	206630667	OpenSea	IKBKE (-13123), SRGAP2 (+114468)
cg00579505	0.0384528	0.0131371	0.00342204	0.0481185	chr8	134477188	OpenSea	NDRG1 (-167360), ST3GAL1 (+106994)
cg00579781	0.0321749	0.0107127	0.00266963	0.0410858	chr3	25731137	OpenSea	TOP2B (-25148), NGLY1 (+93904)
cg00579955	-0.0574713	0.0132906	1.53081e-05	0.00125178	chr4	55198258	OpenSea	KIT (-325826), PDGFRA (+102995)
cg00580022	-0.0387607	0.0121307	0.00139705	0.026999	chr22	17639482	Island	CECR5 (+684)
cg00580715	-0.0692786	0.0163247	2.19779e-05	0.0016183	chr10	133508590	Island	PPP2R2D (-239364)
cg00580836	0.100945	0.027464	0.000237334	0.00836794	chr20	62339176	Island	ZGPAT (-265), ARFRP1 (-167)
cg00582187	-0.0978234	0.0294486	0.000894262	0.0201259	chr9	106005412	OpenSea	SMC2 (-851128), CYLC2 (+247820)
cg00582663	-0.0547004	0.0117066	2.974e-06	0.000383285	chr17	7815834	N_Shelf	KCNAB3 (+16918), CHD3 (+27711)
cg00583012	0.0424602	0.0136687	0.00189399	0.0329054	chr14	24739496	N_Shore	TGM1 (-7081), RABGGTA (+1308)
cg00583291	0.0425452	0.0128945	0.000968617	0.0212295	chr5	179783846	S_Shelf	GFPT2 (-3460)
cg00583303	-0.0820801	0.0185248	9.38771e-06	0.000879353	chr5	16617388	Island	FAM134B (-222)
cg00583480	0.0489711	0.0152198	0.00129271	0.0256681	chr8	134441362	OpenSea	NDRG1 (-131534), ST3GAL1 (+142820)
cg00583551	-0.0602905	0.02017	0.00279788	0.042361	chr8	90769512	N_Shore	RIPK2 (-462)
cg00583733	-0.0415732	0.0109522	0.000147116	0.0060296	chr16	30075102	N_Shore	PPP4C (-12208), ALDOA (+10659)
cg00584026	-0.0670487	0.0229291	0.0034537	0.0483949	chr4	942342	S_Shore	TMEM175 (+16168), DGKQ (+25001)
cg00584089	-0.0531071	0.0126716	2.777e-05	0.00191227	chr2	202776922	OpenSea	FZD7 (-122387), CDK15 (+105621)
cg00584530	0.113758	0.0246546	3.94854e-06	0.000473732	chr21	43373897	Island	C2CD2 (+101)
cg00584683	0.0527631	0.0173316	0.00233202	0.0376832	chr2	101435094	Island	NPAS2 (-1519)
cg00585033	0.0513157	0.0142406	0.00031397	0.0101025	chr16	4404906	S_Shelf	PAM16 (-3534)
cg00585126	0.0641056	0.0162682	8.12954e-05	0.00400257	chr13	28002634	S_Shelf	GTF3A (+3954), MTIF3 (+22066)
cg00585213	0.0573342	0.0190058	0.00255568	0.0399542	chr2	236760254	OpenSea	GBX2 (+316757), AGAP1 (+357504)
cg00585538	-0.0683038	0.01919	0.000371777	0.0113041	chr6	130031504	OpenSea	ARHGAP18 (-135)
cg00585551	0.0901628	0.0264753	0.000660322	0.0164751	chr16	661116	N_Shelf	WFIKKN1 (-19815), RAB40C (+21760)
cg00585626	0.115542	0.0388465	0.00293647	0.0437201	chr15	48937963	Island	FBN1 (+82)
cg00585698	-0.0565135	0.0150192	0.000168051	0.00660981	chr12	123750864	N_Shelf	CDK2AP1 (+5822), C12orf65 (+33402)
cg00585733	-0.0414583	0.0124418	0.00086171	0.0196218	chr7	69064884	Island	AUTS2 (+566)
cg00586527	0.148172	0.0402756	0.000234184	0.00829166	chr10	129949058	Island	MKI67 (-24410)
cg00586537	0.131506	0.0241272	5.02186e-08	1.82017e-05	chr16	67571354	Island	CTCF (-24955), FAM65A (+7725)
cg00586932	0.0462298	0.0135456	0.000642778	0.0161844	chr9	132354258	OpenSea	NTMT1 (-16904), PPP2R4 (+480662)
cg00587042	-0.0724759	0.0212832	0.000660905	0.0164832	chr7	42927968	OpenSea	GLI3 (-651357), C7orf25 (+23720)
cg00588090	-0.0502028	0.0145991	0.000584401	0.0152326	chr12	132412438	N_Shore	PUS1 (-1329)
cg00588559	-0.0639266	0.0119925	9.79274e-08	2.99999e-05	chr19	1014481	Island	TMEM259 (+6635), GRIN3B (+14064)
cg00588647	0.0501709	0.0145741	0.000576448	0.0150871	chr16	57994483	OpenSea	KIFC3 (-157984), CNGB1 (+10532)
cg00588756	-0.0728376	0.0188957	0.000115863	0.0051082	chr19	12405177	N_Shore	ZNF44 (+450)
cg00589283	-0.0460328	0.0127267	0.000298013	0.00975515	chr16	46724037	Island	VPS35 (-934), ORC6 (+480)
cg00589488	0.0401575	0.0118657	0.000713471	0.0173319	chr3	49760249	N_Shore	AMIGO3 (+1099), RNF123 (+33318)
cg00589578	0.136181	0.0425461	0.00137056	0.0266571	chr11	85565966	Island	SYTL2 (-128456), PICALM (+214004)
cg00590330	-0.0476429	0.016197	0.00326671	0.0467345	chr11	1694035	OpenSea	KRTAP5-6 (-24389), KRTAP5-5 (+43003)
cg00590463	0.0378823	0.0127248	0.00291038	0.0434767	chr9	117077708	OpenSea	ORM1 (-7627), COL27A1 (+159869)
cg00591972	-0.0475272	0.0118171	5.77319e-05	0.00316606	chr15	78913785	S_Shore	CHRNA3 (-265)
cg00592063	-0.0416035	0.0132413	0.00167823	0.030421	chr2	71295358	Island	NAGK (-72)
cg00592795	-0.0416651	0.0142874	0.00354311	0.0491849	chr19	9969064	S_Shelf	PIN1 (+23066), OLFM2 (+78163)
cg00592834	0.0829118	0.021791	0.000141882	0.00587974	chr12	50677481	OpenSea	LIMA1 (-193)
cg00593243	0.0530976	0.0172874	0.00213015	0.035554	chr5	172196153	N_Shore	DUSP1 (+2044), NEURL1B (+127885)
cg00593518	0.0419115	0.0117946	0.00038021	0.0114706	chr11	111266197	OpenSea	POU2AF1 (-15781), BTG4 (+116881)
cg00593789	0.0419809	0.0135263	0.00191147	0.033109	chr3	125775746	OpenSea	SLC41A3 (+27400), ROPN1B (+87760)
cg00594128	0.125347	0.0404157	0.0019258	0.0332608	chr5	178450882	Island	ZNF879 (+130)
cg00594560	-0.189302	0.0583334	0.00117379	0.0241199	chr8	77593242	N_Shore	ZFHX4 (-211)
cg00595324	-0.0481312	0.012065	6.6265e-05	0.00348406	chr6	145459183	OpenSea	EPM2A (+597976), UTRN (+846219)
cg00595898	0.0702278	0.0215117	0.00109605	0.0230496	chr13	52734432	S_Shore	NEK3 (-2813)
cg00596464	-0.0652528	0.0174191	0.000179647	0.00691726	chr9	139379654	S_Shore	SEC16A (-7514), NOTCH1 (+60659)
cg00596521	0.0597206	0.0132599	6.67324e-06	0.000687474	chr2	175260560	OpenSea	CIR1 (-118), SCRN3 (+88)
cg00596986	0.036026	0.0117169	0.0021072	0.0352948	chr10	71665018	OpenSea	H2AFY2 (-147533), COL13A1 (+103331)
cg00597087	0.0651191	0.020836	0.00177613	0.0315674	chr19	3557418	Island	MFSD12 (-18)
cg00597926	0.0383872	0.011554	0.000892401	0.0200964	chr14	103602587	N_Shore	EIF5 (-197751), TNFAIP2 (+12790)
cg00598013	0.0300135	0.00871534	0.000573704	0.0150412	chr2	204734331	OpenSea	ICOS (-67139), CTLA4 (+1823)
cg00598414	0.0510234	0.0132877	0.000123087	0.00532803	chr11	64511838	Island	NRXN2 (-21179), RASGRP2 (+1089)
cg00598766	-0.115247	0.0302663	0.000140229	0.00583134	chr8	144099719	Island	LY6E (-225)
cg00599266	-0.0444478	0.0139141	0.00140102	0.0270453	chr4	55967	S_Shelf	ZNF595 (+2758), ZNF732 (+243142)
cg00599559	-0.0812726	0.0215197	0.000158944	0.00636014	chr11	76433073	OpenSea	TSKU (-69722), LRRC32 (-52030)
cg00599564	-0.0653028	0.0167925	0.000100733	0.00463553	chr6	29943209	N_Shore	ZNRD1 (-85821), HLA-G (+148454)
cg00600604	-0.0485935	0.0125193	0.00010382	0.00473398	chr3	55210233	OpenSea	LRTM1 (-248133), WNT5A (+313739)
cg00600641	0.0484446	0.0129413	0.000181538	0.00696499	chr15	44092318	N_Shore	SERINC4 (+100)
cg00600824	-0.0582681	0.0186243	0.00175635	0.0313286	chr2	150444162	OpenSea	MMADHC (-47)
cg00600933	-0.0547695	0.0180477	0.00240765	0.0384753	chr1	156720321	N_Shore	MRPL24 (-9442), HDGF (+1918)
cg00601491	-0.067743	0.0219079	0.00198694	0.0339678	chr3	16296686	OpenSea	DPH3 (+9792), GALNT15 (+80531)
cg00601602	0.0480843	0.0149217	0.00127108	0.0253885	chr9	35075692	S_Shelf	VCP (-2447)
cg00601711	0.0567137	0.0161087	0.000430429	0.0124611	chr5	1089507	S_Shore	SLC12A7 (+22642), NKD2 (+80564)
cg00603498	-0.10906	0.0297245	0.000243479	0.00851313	chr17	5322775	Island	RPAIN (-744), NUP88 (+704)
cg00604324	0.0434691	0.0143077	0.00238025	0.0381751	chr3	66456798	OpenSea	LRIG1 (+94557), SLC25A26 (+337514)
cg00605176	-0.039687	0.00904832	1.15395e-05	0.00102069	chr16	2721629	N_Shore	KCTD5 (-10846), PDPK1 (+133665)
cg00605358	-0.0466661	0.0123605	0.000159737	0.00638179	chr12	89747739	Island	DUSP6 (-692)
cg00605525	0.0734656	0.0204995	0.000338655	0.0106242	chr5	157158240	N_Shore	THG1L (+36)
cg00606392	0.053575	0.0133054	5.65975e-05	0.00312448	chr16	48121164	OpenSea	ABCC12 (+59516), PHKB (+625927)
cg00606464	-0.0849239	0.0268046	0.00153354	0.0286632	chr10	98345666	N_Shore	TLL2 (-71999), TM9SF3 (+1142)
cg00606861	0.130464	0.0299571	1.33042e-05	0.00112897	chr18	19321110	Island	MIB1 (-170)
cg00606902	0.072173	0.0183554	8.42528e-05	0.00410244	chr11	19366654	Island	NAV2 (-368488), E2F8 (-103488)
cg00606952	-0.0555369	0.0116088	1.7181e-06	0.000253866	chr12	50356882	S_Shore	AQP6 (-9737), AQP5 (+1230)
cg00607062	-0.0321768	0.00927333	0.000520805	0.0141067	chr8	14176925	OpenSea	C8orf48 (+752574), SGCZ (+918922)
cg00608008	-0.069064	0.0175073	7.98473e-05	0.00395729	chr7	27224842	S_Shore	HOXA11 (-8)
cg00608183	-0.0829625	0.0162237	3.15952e-07	7.23994e-05	chr2	9284892	OpenSea	MBOAT2 (-140951), ASAP2 (-62001)
cg00608913	0.0518219	0.0159624	0.00116832	0.0240388	chr7	1132412	Island	GPER1 (+5970), C7orf50 (+45463)
cg00609367	-0.0412423	0.0116221	0.000387258	0.0116159	chr10	84983391	OpenSea	GHITM (-915804)
cg00609473	-0.0454265	0.0144892	0.00171734	0.030859	chr14	23351842	N_Shelf	REM2 (-531)
cg00609731	-0.0663909	0.0212915	0.00181967	0.0320663	chr17	66342646	OpenSea	SLC16A6 (-55390), WIPI1 (+110915)
cg00610648	-0.0605269	0.0194532	0.00186195	0.0325339	chr19	40041829	OpenSea	LGALS13 (-51334), EID2 (-10960)
cg00610998	-0.0412536	0.0127086	0.00116988	0.0240642	chr14	39558888	OpenSea	CLEC14A (-833315), SEC23A (+13843)
cg00611485	0.102035	0.0340402	0.0027221	0.041596	chr16	25078439	Island	ARHGAP17 (-51788), LCMT1 (-44610)
cg00612107	-0.037376	0.0118742	0.00164578	0.0300291	chr16	85645923	Island	GSE1 (-898)
cg00612225	0.0616231	0.0155692	7.55741e-05	0.00381676	chr17	72270028	N_Shore	DNAI2 (-7622), TTYH2 (+60376)
cg00612672	-0.0582904	0.0167431	0.000498675	0.0137042	chr15	59620380	OpenSea	MYO1E (+44718), LDHAL6B (+121339)
cg00613224	-0.0670755	0.0220849	0.00238818	0.0382573	chr13	46425712	OpenSea	SIAH3 (+158)
cg00613369	0.0378666	0.0110355	0.000600579	0.0154973	chr1	28521427	OpenSea	PTAFR (-17729), DNAJC8 (+38108)
cg00613384	0.111457	0.0249949	8.22674e-06	0.000800551	chr12	6982548	Island	SPSB2 (-49)
cg00613431	-0.0806742	0.0212423	0.000145982	0.00600017	chr2	132232572	N_Shore	TUBA3D (-1093)
cg00613753	0.0771627	0.0165471	3.11308e-06	0.000396511	chr10	6622433	Island	PRKCQ (-171)
cg00613965	0.0365422	0.0118912	0.0021188	0.0354308	chr1	849447	S_Shelf	OR4F16 (-227395), SAMD11 (-11670)
cg00614413	-0.0390809	0.0123919	0.00161183	0.0296252	chr19	5286594	N_Shelf	PTPRS (+54219), KDM4B (+317463)
cg00614834	-0.083511	0.0164613	3.91211e-07	8.4429e-05	chr6	33172869	S_Shore	RXRB (-4479), RING1 (-3402), HSD17B8 (+451)
cg00615525	0.0584784	0.017938	0.00111402	0.0232973	chr9	74358636	OpenSea	TRPM3 (-622123), TMEM2 (+25163)
cg00615913	-0.0511744	0.014098	0.000283511	0.00943325	chr20	37063096	N_Shore	RALGAPB (-38362), LBP (+88338)
cg00616028	0.0524175	0.0152052	0.000566143	0.0149089	chr14	89652402	OpenSea	TTC8 (+361397), FOXN3 (+433071)
cg00616362	0.0512075	0.015907	0.0012856	0.0255729	chr3	197229644	S_Shelf	DLG1 (-204198), BDH1 (+53213)
cg00616922	0.0493594	0.0130896	0.000162664	0.00645905	chr16	48386789	OpenSea	SIAH1 (+13022), LONP2 (+108583)
cg00617639	-0.0697011	0.0206732	0.000747408	0.0178889	chr15	66009386	OpenSea	DENND4A (+75075), SLC24A1 (+95117)
cg00619347	0.0914764	0.0274833	0.000873346	0.0198021	chr3	149688574	Island	PFN2 (+321)
cg00619519	-0.0533035	0.0129542	3.87574e-05	0.00241062	chr1	10093261	Island	UBE4B (-392)
cg00619628	-0.0455297	0.015584	0.00348283	0.0486519	chr6	151258451	OpenSea	AKAP12 (-302682), MTHFD1L (+71767)
cg00619976	0.064568	0.0155207	3.1807e-05	0.00210131	chr9	130853518	OpenSea	ENSG00000232850 (-37093), SLC25A25 (+23039)
cg00620018	0.105981	0.0272277	9.92513e-05	0.00458997	chr3	71834282	Island	PROK2 (-71)
cg00620062	0.0666095	0.0195275	0.000647101	0.0162541	chr10	23487775	Island	PTF1A (+6520), C10orf115 (+40969)
cg00621258	0.0384519	0.0130262	0.00315832	0.0457522	chr20	60781288	Island	HRH3 (+14022), MTG2 (+23188)
cg00622516	0.161588	0.0494976	0.00109637	0.0230526	chr13	90015774	Island	NONE
cg00622580	-0.0665754	0.0155173	1.78351e-05	0.00139299	chr2	62082097	S_Shore	FAM161A (-910)
cg00622658	-0.0572095	0.00795893	6.5704e-13	2.33872e-09	chr8	10469796	Island	RP1L1 (+42815), PRSS55 (+86741)
cg00622907	-0.0639061	0.0161847	7.86216e-05	0.00391713	chr8	143329404	N_Shelf	TSNARE1 (+155138), PTP4A3 (+927312)
cg00623528	-0.0570574	0.0126889	6.90327e-06	0.000703123	chr18	45757475	OpenSea	CTIF (-308053), ZBTB7C (-65539)
cg00623849	-0.0517554	0.0106638	1.21384e-06	0.00019798	chr11	118887265	N_Shore	TRAPPC4 (-1876)
cg00624332	0.0452893	0.0103135	1.12698e-05	0.00100321	chr10	103880351	Island	LDB1 (-142)
cg00624564	0.0562481	0.0172084	0.00108067	0.0228418	chr4	7768660	OpenSea	PSAPL1 (-331961), AFAP1 (+172992)
cg00624853	0.0525461	0.0157307	0.000836742	0.0192537	chr21	36209098	OpenSea	CLIC6 (+167411), RUNX1 (+212542)
cg00624949	0.150801	0.0428542	0.000433268	0.0125096	chr6	32134620	Island	EGFL8 (+2239), AGPAT1 (+10236)
cg00624976	-0.0686317	0.0160546	1.91224e-05	0.00146518	chr20	61846766	N_Shore	YTHDF1 (+819)
cg00625131	-0.0738345	0.0224963	0.00103045	0.0221459	chr18	23671305	S_Shore	SS18 (-717)
cg00625137	-0.0451305	0.015379	0.00334017	0.0474125	chr1	162350943	OpenSea	C1orf111 (-4284)
cg00627998	0.0633749	0.0144794	1.20379e-05	0.00105177	chr13	112837550	OpenSea	SPACA7 (-193082), SOX1 (+115638)
cg00628130	0.100208	0.0304703	0.00100642	0.0217887	chr8	95908808	Island	CCNE2 (+97)
cg00628178	0.0610527	0.0191105	0.00139963	0.0270297	chr15	49254319	N_Shore	SHC4 (+1321), EID1 (+84237)
cg00628877	-0.0988559	0.0298168	0.000914959	0.0204391	chr5	130506676	Island	LYRM7 (+174)
cg00629021	0.0486351	0.0141561	0.000591211	0.0153471	chr14	70416868	OpenSea	SMOC1 (+70736), SLC8A3 (+238918)
cg00629102	0.046344	0.015855	0.00346695	0.048506	chr16	2495471	OpenSea	C16orf59 (-14609), CCNF (+16077)
cg00629788	-0.0421737	0.0106601	7.61452e-05	0.00383682	chr7	44090961	OpenSea	DBNL (+6652), PGAM2 (+14224)
cg00630018	0.102327	0.028441	0.000320828	0.0102509	chr11	75379680	Island	MAP6 (+484)
cg00630080	0.0375046	0.0121652	0.00204961	0.0346497	chr16	67264248	S_Shelf	TMEM208 (+3233), FHOD1 (+17312)
cg00630398	0.161465	0.0392069	3.81731e-05	0.00238624	chr14	51411208	Island	PYGL (+245)
cg00630939	-0.0645571	0.0194055	0.000878649	0.0198783	chr13	37708983	OpenSea	CSNK1A1L (-29181), POSTN (+463997)
cg00631837	0.126279	0.0225738	2.21857e-08	9.8107e-06	chr22	45404212	Island	PHF21B (+1368), ARHGAP8 (+305831)
cg00632306	-0.065788	0.0139413	2.37098e-06	0.000322344	chr17	46671500	S_Shore	HOXB5 (-178)
cg00632415	-0.0434635	0.0145328	0.00278318	0.0422133	chr20	49190111	OpenSea	PARD6B (-157969), PTPN1 (+63221)
cg00632544	0.059602	0.0137146	1.38715e-05	0.0011627	chr4	10042343	OpenSea	SLC2A9 (-19237), WDR1 (+76140)
cg00633015	0.0428439	0.0119739	0.000346088	0.0107798	chr19	52196032	OpenSea	SIGLEC14 (-45979), HAS1 (+31188)
cg00634573	0.0463323	0.01442	0.00131331	0.0259298	chr17	953069	S_Shore	TIMM22 (+52713), ABR (+130098)
cg00634941	-0.0528526	0.0143414	0.000228426	0.00816522	chr7	87136757	OpenSea	ABCB4 (-31703), ABCB1 (+205806)
cg00635780	-0.0653057	0.0196868	0.000909145	0.0203459	chr6	130088683	OpenSea	ARHGAP18 (-57314), TMEM244 (+94008)
cg00635950	-0.128356	0.0267923	1.66144e-06	0.000247819	chr12	30899203	OpenSea	IPO8 (-50284), CAPRIN2 (+8244)
cg00636363	-0.0801583	0.0206546	0.000104076	0.00474238	chr7	112474547	OpenSea	TMEM168 (-43901), C7orf60 (+105423)
cg00636427	-0.0414584	0.0138821	0.00282228	0.0426022	chr18	77190089	N_Shelf	CTDP1 (-249711), NFATC1 (+29754)
cg00636527	0.0219878	0.00745987	0.00320381	0.0461638	chr5	176859356	N_Shore	PRR7 (-14439), GRK6 (+5513)
cg00637173	0.0836885	0.0250071	0.000818119	0.0189704	chr4	40191944	OpenSea	RHOH (-6582), N4BP2 (+133499)
cg00637636	-0.054349	0.014381	0.000157313	0.00631579	chr18	77308734	Island	CTDP1 (-131066), NFATC1 (+148399)
cg00637824	0.0581017	0.015126	0.000122447	0.00530855	chr14	23511852	OpenSea	PSMB11 (+477)
cg00639272	0.0542124	0.0142544	0.000142832	0.00590894	chr3	49155423	N_Shelf	QARS (-12920), USP19 (+2840)
cg00639925	-0.0558308	0.0191523	0.00355576	0.0492934	chr21	37829516	OpenSea	CLDN14 (+22871), CHAF1B (+71841)
cg00640324	-0.0713828	0.0126718	1.769e-08	8.17806e-06	chr1	40531991	OpenSea	CAP1 (+26087), PPT1 (+31383)
cg00640521	-0.0703349	0.0221292	0.00148099	0.0280055	chr10	14601859	OpenSea	FRMD4A (-228977), CDNF (+278211)
cg00640628	-0.0384481	0.00961265	6.34113e-05	0.00337538	chr5	149158207	OpenSea	PPARGC1B (+48334), PDE6A (+166148)
cg00640719	0.0417031	0.0127014	0.00102578	0.0220795	chr16	70426268	OpenSea	ST3GAL2 (+8272), DDX19A (+45537)
cg00641127	0.0493289	0.0144939	0.000665445	0.0165572	chr6	33179564	N_Shore	RING1 (+3293), VPS52 (+60106)
cg00641579	-0.0521415	0.0167082	0.0018042	0.031892	chr10	88146442	N_Shelf	GRID1 (-20208), WAPAL (+135129)
cg00641687	0.053085	0.0176929	0.00269668	0.0413514	chr15	41308353	OpenSea	CHAC1 (+63007), INO80 (+100198)
cg00642803	0.0524486	0.0128636	4.55607e-05	0.00269061	chr1	227735527	OpenSea	CDC42BPA (-229353), ZNF678 (-15716)
cg00643007	0.0479292	0.0160431	0.00281242	0.0425073	chr1	8043198	OpenSea	PARK7 (+21447), ERRFI1 (+43169)
cg00643076	0.0539953	0.013312	4.9894e-05	0.00286488	chr18	77948950	OpenSea	PARD6G (+56478), ADNP2 (+82036)
cg00645276	0.0308198	0.00847522	0.00027641	0.00927518	chr2	238810122	OpenSea	UBE2F (-65474), RAMP1 (+41936)
cg00645897	0.136347	0.0412818	0.000957122	0.0210603	chr1	46713442	OpenSea	RAD54L (+39)
cg00646546	0.0693475	0.0152465	5.40482e-06	0.000591419	chr1	2853362	S_Shelf	MMEL1 (-288934), ACTRT2 (-84683)
cg00646683	0.088537	0.0256664	0.000561564	0.0148248	chr10	106158474	OpenSea	SORCS3 (-242384), CCDC147 (+44953)
cg00646883	-0.0761928	0.023149	0.000996868	0.0216397	chr4	73935602	Island	COX18 (-145)
cg00647220	0.0690062	0.0145584	2.13769e-06	0.000299274	chr16	14013937	Island	ERCC4 (-76)
cg00648140	0.0452633	0.0129671	0.000481902	0.0134053	chr1	53969680	OpenSea	DMRTB1 (+44609), GLIS1 (+230196)
cg00648573	0.068814	0.0203639	0.000726906	0.0175543	chr1	1026410	Island	RNF223 (-16724), C1orf159 (+25067)
cg00648955	0.033453	0.0112486	0.00293979	0.0437433	chr2	31456217	N_Shore	EHD3 (-985)
cg00649211	-0.0343071	0.00833581	3.86121e-05	0.00240403	chr12	77453520	OpenSea	CSRP2 (-180681), E2F7 (+5839)
cg00649500	0.0801182	0.0183317	1.23973e-05	0.00107348	chr14	54862622	N_Shore	CDKN3 (-1050)
cg00650680	-0.0477252	0.0113006	2.40804e-05	0.00172355	chr5	134728082	OpenSea	PITX1 (-358095), H2AFY (+7229)
cg00650809	0.066653	0.0209631	0.00147513	0.0279393	chr19	17439339	Island	ANO8 (+6298), DDA1 (+19000)
cg00651186	-0.0781387	0.0128191	1.09109e-09	9.07827e-07	chr9	137313409	OpenSea	COL5A1 (-220210), RXRA (+94984)
cg00651277	0.0578925	0.014491	6.46753e-05	0.00342041	chr3	123355269	OpenSea	PTPLB (-51238), MYLK (+247879)
cg00651912	0.0565438	0.0146879	0.000118274	0.00518496	chr1	44447575	S_Shore	CCDC24 (-9704), B4GALT2 (+1917)
cg00652264	-0.0496965	0.0111788	8.764e-06	0.000838341	chr14	53619311	Island	DDHD1 (+504)
cg00653609	-0.0407603	0.0100218	4.75893e-05	0.00277304	chr6	39082964	Island	SAYSD1 (0)
cg00653650	0.0398847	0.0135476	0.00323954	0.0464964	chr10	102245802	S_Shelf	WNT8B (+23005), SEC31B (+33788)
cg00653744	0.109661	0.0266462	3.86448e-05	0.00240566	chr1	25943869	N_Shore	MAN1C1 (-89)
cg00654637	0.0524004	0.0133123	8.27626e-05	0.00405469	chr9	131156065	S_Shore	CERCAM (-26693), URM1 (+22468)
cg00656210	-0.0646767	0.0183231	0.000415889	0.0121819	chr11	62078793	OpenSea	ASRGL1 (-26126), SCGB1D4 (-12258)
cg00656410	-0.0303937	0.00975397	0.001833	0.0322075	chr1	1157541	N_Shore	TNFRSF4 (-8030), SDF4 (+9839)
cg00657460	-0.0417145	0.0125645	0.000900093	0.0202168	chr18	52901961	OpenSea	CCDC68 (-275223), TCF4 (+401223)
cg00657582	-0.0606365	0.0194296	0.00180341	0.0318837	chr14	21904906	OpenSea	TOX4 (-40007), CHD8 (-5040)
cg00658085	0.0351177	0.00786422	7.98802e-06	0.000782792	chr3	149701119	Island	TSC22D2 (-425002), PFN2 (-12224)
cg00658441	-0.0584721	0.0186236	0.0016913	0.0305641	chr19	39511868	OpenSea	FBXO17 (-45319), FBXO27 (+11367)
cg00658451	0.0617882	0.0182681	0.000718801	0.0174153	chr12	96336545	Island	AMDHD1 (-525), CCDC38 (+206)
cg00659035	0.0729944	0.0184037	7.29994e-05	0.00372896	chr1	25573464	Island	C1orf63 (+545)
cg00659204	-0.063018	0.0172237	0.000253398	0.008744	chr4	137018292	OpenSea	NONE
cg00659991	-0.0922419	0.0242459	0.000142128	0.00588612	chr15	36871588	Island	MEIS2 (+520497)
cg00660009	-0.0794869	0.0249091	0.00141743	0.0272427	chr6	3054884	OpenSea	RIPK1 (-13773), NQO2 (+54677)
cg00660272	-0.0487551	0.0164343	0.00301036	0.044396	chr1	24231353	S_Shore	FUCA1 (-36570), CNR2 (+54195)
cg00660513	-0.0640975	0.0188141	0.000657072	0.0164206	chr15	92397942	S_Shore	ST8SIA2 (-539115), SLCO3A1 (+1018)
cg00660626	-0.0701031	0.0203821	0.000582898	0.0152074	chr1	2107451	OpenSea	C1orf86 (+18761), PRKCZ (+125543)
cg00660708	0.0558298	0.0134911	3.49953e-05	0.00224723	chr7	128434130	S_Shelf	FLNC (-36300), CCDC136 (+2032)
cg00661205	-0.0301978	0.00725431	3.14445e-05	0.00208396	chr13	42400902	OpenSea	VWA8 (+134317), RGCC (+369208)
cg00662273	0.0472227	0.0138997	0.000680305	0.0167969	chr16	2648122	OpenSea	KCTD5 (-84353), PDPK1 (+60158)
cg00662400	0.0456166	0.0134123	0.000671181	0.0166555	chr16	88510783	N_Shore	ZFPM1 (-8941), ZNF469 (+16905)
cg00662646	-0.0860895	0.0165142	1.85761e-07	4.85674e-05	chr12	57920715	S_Shelf	MBD6 (+4189), DCTN2 (+20208)
cg00663750	0.0635039	0.0175938	0.000306847	0.00994368	chr1	225935657	OpenSea	ENAH (-94814), SRP9 (-29873)
cg00663832	-0.0525844	0.0172821	0.00234454	0.0377957	chr6	30646846	OpenSea	DHX16 (-6033), PPP1R18 (+8825)
cg00664222	-0.0655316	0.0213991	0.00219604	0.0362452	chr8	124934735	OpenSea	FER1L6 (+70509), TMEM65 (+450197)
cg00664416	-0.0429046	0.0137154	0.00175878	0.0313558	chr1	38261192	S_Shore	MANEAL (+1719), YRDC (+12664)
cg00664418	-0.0464029	0.0124828	0.000201321	0.0074789	chr1	6673075	Island	PHF13 (-669)
cg00664688	0.0598205	0.0129633	3.93864e-06	0.000472616	chr6	40544405	OpenSea	MOCS1 (-648951), LRFN2 (+10798)
cg00664842	-0.0481824	0.0124397	0.000107379	0.00484611	chr6	31939758	Island	STK19 (+38), DXO (+308)
cg00665867	0.0602412	0.0195391	0.00204851	0.0346415	chr1	247463867	Island	ZNF124 (-128550), ZNF496 (+31177)
cg00667035	-0.0617792	0.0209642	0.0032098	0.0462181	chr17	33450901	S_Shelf	RAD51D (-4070), ENSG00000267618 (-2390), FNDC8 (+2304)
cg00668174	-0.0573924	0.01036	3.02766e-08	1.25104e-05	chr1	155496813	OpenSea	ASH1L (+35509), RUSC1 (+206096)
cg00668519	-0.0267753	0.00688222	0.000100038	0.00461567	chr3	11597941	OpenSea	VGLL4 (+87456), ATG7 (+283840)
cg00668559	-0.0941983	0.0294753	0.00139428	0.0269585	chr6	44230977	N_Shore	SLC35B2 (-5687), NFKBIE (+2522)
cg00668852	0.0626342	0.0153709	4.60452e-05	0.0027108	chr7	150554113	N_Shore	AOC1 (+32399), KCNH2 (+121289)
cg00669330	0.04823	0.0145268	0.000899982	0.0202155	chr2	242810917	S_Shelf	CXXC11 (-963)
cg00669964	-0.0915496	0.0308226	0.00297598	0.0440714	chr6	108189772	OpenSea	SCML4 (-44257), SEC63 (+89620)
cg00670807	-0.0304204	0.00925597	0.00101417	0.021899	chr20	55152483	OpenSea	TFAP2C (-51874), FAM209B (+44182)
cg00671161	0.115461	0.0358159	0.00126525	0.0253134	chr13	52586367	Island	ATP7B (-738), ALG11 (-182)
cg00671225	-0.0470163	0.00978551	1.54999e-06	0.000235515	chr6	133138165	S_Shelf	EYA4 (-424323), RPS12 (+2586)
cg00671489	-0.0743601	0.0253909	0.00340481	0.0479783	chr20	44827945	N_Shore	CDH22 (+52388), CD40 (+81035)
cg00671823	-0.0462801	0.0140157	0.000959947	0.0210973	chr16	27558770	N_Shelf	KIAA0556 (-2702), GTF3C1 (+2456)
cg00672638	-0.0683448	0.0153912	8.97422e-06	0.000852288	chr5	142149399	N_Shore	ARHGAP26 (-549)
cg00672770	-0.0614375	0.0158081	0.000101721	0.00466614	chr5	31754271	OpenSea	PDZD2 (+114755), GOLPH3 (+420184)
cg00672981	0.0566589	0.0165145	0.000601689	0.0155196	chr9	35737314	OpenSea	TLN1 (-4923)
cg00673059	0.054984	0.0150015	0.000247123	0.00860002	chr20	62367404	N_Shore	SLC2A4RG (-3809), LIME1 (-590)
cg00673357	-0.0768032	0.0245839	0.00178336	0.0316491	chr21	44614231	OpenSea	CRYAA (+25114), SIK1 (+232776)
cg00674043	0.0351582	0.012083	0.00361749	0.0498325	chr18	61254447	OpenSea	SERPINB13 (-152)
cg00674628	-0.0459363	0.0128432	0.000347948	0.0108208	chr14	102970251	N_Shelf	ANKRD9 (+5876), TECPR2 (+140952)
cg00674943	-0.0613651	0.0175883	0.000484894	0.0134556	chr2	36960330	OpenSea	VIT (+36498), STRN (+233284)
cg00675298	0.074035	0.019804	0.000185209	0.00705706	chr12	31519195	OpenSea	FAM60A (-39890), DENND5B (+224835)
cg00675721	0.0602593	0.0141893	2.16821e-05	0.00160217	chr19	39739215	Island	IFNL3 (-3570)
cg00675940	-0.120687	0.0307818	8.8286e-05	0.00423588	chr5	42923550	N_Shore	SEPP1 (-111370), ANXA2R (+119721)
cg00676030	-0.0549154	0.0104355	1.42223e-07	3.95418e-05	chr8	38307962	OpenSea	FGFR1 (+17400), LETM2 (+63944)
cg00677218	-0.0553473	0.015096	0.000246033	0.00857186	chr20	17728429	OpenSea	MGME1 (-221126), BANF2 (+54113)
cg00678002	0.0452204	0.0150271	0.00261879	0.0405846	chr2	122229249	OpenSea	TFCP2L1 (-186467), CLASP1 (+177802)
cg00678354	0.166118	0.0494472	0.000780828	0.0184095	chr8	66676123	OpenSea	PDE7A (+78063), MTFR1 (+119150)
cg00678971	-0.0641999	0.0128458	5.80111e-07	0.00011275	chr20	42667505	OpenSea	TOX2 (+124002), JPH2 (+148712)
cg00680253	0.0469736	0.0134168	0.000463354	0.0130706	chr17	16317655	OpenSea	TRPV2 (-1200)
cg00681483	0.0516202	0.0152538	0.00071413	0.0173418	chr21	47269822	OpenSea	COL6A1 (-131828), PCBP3 (+206215)
cg00681513	-0.0690635	0.0213269	0.00120233	0.0245054	chr16	67261425	S_Shore	TMEM208 (+410)
cg00681792	0.0638253	0.015708	4.83977e-05	0.00280493	chr19	55677269	N_Shore	DNAAF3 (+748)
cg00682015	-0.0859162	0.021912	8.81915e-05	0.00423339	chr13	76111918	Island	COMMD6 (+58)
cg00682096	-0.0462602	0.00898737	2.64343e-07	6.35325e-05	chr17	46672924	N_Shore	HOXB5 (-1602)
cg00682158	0.0588717	0.0178724	0.00098772	0.0215041	chr6	160239670	OpenSea	MAS1 (-88303), PNLDC1 (+18370)
cg00683340	-0.0656723	0.0179781	0.0002593	0.00888306	chr16	70687983	OpenSea	MTSS1L (+31985), IL34 (+74186)
cg00684824	-0.073626	0.0191599	0.000121677	0.00528614	chr6	56112024	N_Shore	COL21A1 (+519)
cg00686022	0.0464214	0.0130244	0.000364994	0.0111731	chr12	40020078	OpenSea	C12orf40 (+94)
cg00686339	-0.131424	0.0450596	0.00353788	0.0491435	chr16	699775	Island	WDR90 (+359)
cg00686404	0.0518574	0.0160886	0.00126751	0.0253394	chr15	66858212	OpenSea	LCTL (-378)
cg00686429	-0.056086	0.0141781	7.62777e-05	0.00384106	chr19	18207235	N_Shelf	MAST3 (-1367)
cg00687612	0.0314706	0.00951912	0.00094625	0.0209133	chr14	104625920	S_Shore	C14orf144 (-84620), KIF26A (+20861)
cg00688421	-0.0502471	0.0125102	5.90754e-05	0.00321663	chr4	99181920	Island	RAP1GDS1 (-748)
cg00688465	-0.0646182	0.0157473	4.0703e-05	0.00249609	chr2	64978013	N_Shore	SLC1A4 (-238521), SERTAD2 (-96967)
cg00688979	0.078494	0.01466	8.5882e-08	2.73008e-05	chr6	31113017	OpenSea	PSORS1C2 (-5891), CCHCR1 (+12548)
cg00689014	-0.0529266	0.00978183	6.27786e-08	2.15814e-05	chr17	39869138	OpenSea	GAST (+561)
cg00689138	-0.08077	0.01971	4.16874e-05	0.00253544	chr19	7600400	Island	PNPLA6 (+765)
cg00689794	-0.0922205	0.0154963	2.66277e-09	1.85568e-06	chr10	75910656	N_Shore	ADK (-330), AP3M1 (+164)
cg00691671	-0.0478524	0.0138384	0.000544298	0.0145176	chr1	65435148	S_Shelf	JAK1 (-2962)
cg00691948	0.0465466	0.0146106	0.00144346	0.0275572	chr17	78958651	S_Shelf	CHMP6 (-6989), RPTOR (+439584)
cg00691965	0.039411	0.012728	0.00195877	0.0336523	chr9	103191494	S_Shore	MSANTD3-TMEFF1 (-13058), MSANTD3 (+2057)
cg00693222	-0.0640858	0.0149153	1.73392e-05	0.0013654	chr12	64688140	OpenSea	XPOT (-109989), C12orf66 (-72070)
cg00693240	0.0756653	0.0186659	5.04228e-05	0.00289028	chr16	4684507	OpenSea	NUDT16L1 (-59187), MGRN1 (+9717)
cg00693401	0.118394	0.0337848	0.000457697	0.0129659	chr17	80655583	Island	WDR45B (-49173), RAB40B (+1020)
cg00693667	-0.0920954	0.0262538	0.000451676	0.0128553	chr17	46749055	OpenSea	HOXB9 (-45217), PRAC1 (+50828)
cg00694336	-0.0423045	0.0120885	0.000466017	0.013115	chr1	114301873	Island	PHTF1 (+224)
cg00695077	-0.0632796	0.0186772	0.000703882	0.0171781	chr1	27998754	S_Shelf	IFI6 (-66)
cg00695112	-0.0455809	0.0130957	0.00050029	0.0137344	chr9	71862747	N_Shore	FAM189A2 (-81493), TJP2 (+42670)
cg00695854	-0.0576924	0.0155644	0.000209997	0.007711	chr21	44299771	Island	WDR4 (-107)
cg00695918	0.0550032	0.0185042	0.00295423	0.0438696	chr10	3890690	OpenSea	AKR1E2 (-977755), KLF6 (-63224)
cg00696211	-0.0413812	0.0102149	5.0985e-05	0.00290942	chr4	66864876	OpenSea	EPHA5 (-328816)
cg00696464	-0.0514647	0.0106564	1.36905e-06	0.000216432	chr14	24002201	OpenSea	ZFHX2 (+18656), NGDN (+63305)
cg00697626	0.0754489	0.0179343	2.58842e-05	0.0018163	chr9	108418416	Island	TAL2 (-6321), FKTN (+98006)
cg00698602	-0.0578147	0.017534	0.000976207	0.0213346	chr3	44481324	OpenSea	ZNF445 (+37837), TCAIM (+101381)
cg00698745	-0.0526182	0.012558	2.78913e-05	0.00191781	chr16	49546455	OpenSea	C16orf78 (+138722), ZNF423 (+310194)
cg00699029	0.0833964	0.0281939	0.00309681	0.0452086	chr12	54379609	Island	HOXC10 (+640)
cg00699996	-0.0617792	0.014231	1.41729e-05	0.00118142	chr14	23298687	N_Shore	MRPL52 (-404)
cg00699997	-0.0529475	0.0106525	6.68064e-07	0.00012569	chr1	121485059	OpenSea	FCGR1B (-549123)
cg00701267	-0.0692591	0.0197553	0.000455152	0.012921	chr20	5730944	OpenSea	CHGB (-161131), GPCPD1 (-139273)
cg00701741	-0.0582021	0.0136388	1.97762e-05	0.00150174	chr1	78957253	Island	PTGFR (+497)
cg00701772	-0.119518	0.0192026	4.84413e-10	4.80638e-07	chr2	233181350	OpenSea	ALPP (-61893), DIS3L2 (+355058)
cg00702057	-0.0397704	0.0129439	0.00212261	0.0354789	chr15	85259479	Island	SEC11A (+467)
cg00702091	0.0427961	0.0132897	0.00128081	0.0255122	chr2	74517392	OpenSea	SLC4A5 (+53143), MTHFD2 (+91704)
cg00703403	0.0316499	0.0108451	0.00351888	0.0489753	chr17	39810972	OpenSea	EIF1 (-34172), KRT17 (-30144)
cg00703441	0.123464	0.0337909	0.000258432	0.00886032	chr17	123425	Island	DOC2B (-91999), RPH3AL (+79172)
cg00703843	0.0374073	0.0126842	0.00318676	0.0460033	chr17	17632263	S_Shelf	RAI1 (+47477), SREBF1 (+108037)
cg00704288	-0.0464059	0.0114652	5.17568e-05	0.00293994	chr1	44172956	Island	ST3GAL3 (-261)
cg00704652	0.109311	0.0371834	0.00328449	0.0468982	chr16	2059619	Island	ZNF598 (+143)
cg00704780	-0.0337543	0.0111539	0.00247618	0.0391707	chr2	242207920	N_Shelf	HDLBP (+4380), ANO7 (+79997)
cg00704869	0.0361879	0.0120779	0.00273356	0.0417149	chr13	114004577	OpenSea	GRTP1 (+13863), LAMP1 (+53022)
cg00705202	0.0655958	0.0194251	0.000733192	0.0176588	chr20	61960442	OpenSea	CHRNA4 (+32296), COL20A1 (+35905)
cg00705638	-0.0558511	0.018589	0.00265996	0.0409898	chr3	137482305	N_Shore	SOX14 (-1273)
cg00706833	0.0494604	0.0147052	0.000769701	0.0182328	chr20	56239154	N_Shore	ZBP1 (-43626), PMEPA1 (+45803)
cg00706966	0.0367622	0.0113559	0.0012068	0.0245707	chr12	54965787	OpenSea	PPP1R1A (+16655), PDE1B (+22654)
cg00707741	-0.0438525	0.0109446	6.15548e-05	0.00330761	chr2	242294482	N_Shore	FARP2 (-1175)
cg00708642	-0.0532555	0.0130165	4.28805e-05	0.00258353	chr14	103800518	Island	EIF5 (+180)
cg00708789	0.0617038	0.0176675	0.00047851	0.013344	chr4	16083440	N_Shore	FGFBP2 (-118582), PROM1 (+1883)
cg00708844	-0.0675677	0.017245	8.92507e-05	0.00426585	chr14	60558039	N_Shore	PCNXL4 (-589)
cg00709050	-0.108901	0.0251058	1.43998e-05	0.00119549	chr17	33905597	Island	PEX12 (+50)
cg00709979	0.0507249	0.0171629	0.00312172	0.0454305	chr16	85866348	S_Shelf	IRF8 (-66060), COX4I1 (+33050)
cg00710786	0.04872	0.0116555	2.91484e-05	0.00197904	chr19	6074632	OpenSea	RANBP3 (-96482), RFX2 (+35912)
cg00711072	-0.0417194	0.0124927	0.000839308	0.0192854	chr17	46669489	Island	HOXB4 (-12017), HOXB5 (+1833)
cg00712003	0.0505952	0.0146892	0.000572387	0.0150192	chr12	108987696	OpenSea	TMEM119 (+4203), ISCU (+31320)
cg00712280	0.0675855	0.0149317	6.00189e-06	0.000636825	chr16	14761386	OpenSea	PLA2G10 (+27139), BFAR (+34715)
cg00712342	-0.0456147	0.0137239	0.000888189	0.0200345	chr1	154151224	OpenSea	NUP210L (-23633), TPM3 (+13462)
cg00712510	-0.070556	0.0196961	0.000340662	0.0106686	chr10	71074350	N_Shelf	HK1 (+25851), TACR2 (+102272)
cg00712547	0.141662	0.0234688	1.57797e-09	1.21807e-06	chr17	65821745	S_Shore	BPTF (-35)
cg00712686	-0.0445555	0.0145464	0.00219144	0.0361933	chr17	46102784	Island	COPZ2 (+12354), CDK5RAP3 (+54378)
cg00713247	-0.0528278	0.0181419	0.00359209	0.0496055	chr10	675888	N_Shelf	DIP2C (+59717), ZMYND11 (+495465)
cg00713252	0.117254	0.0257554	5.29815e-06	0.000583528	chr1	9188947	Island	GPR157 (+281)
cg00713286	0.0621801	0.0190276	0.00108353	0.0228808	chr17	2868887	OpenSea	OR1D5 (+98013), RAP1GAP2 (+169156)
cg00713411	0.0628356	0.0205462	0.00222633	0.0365626	chr8	26371991	Island	PNMA2 (-384)
cg00714290	-0.0540106	0.0136733	7.81217e-05	0.00390247	chr12	51632666	Island	DAZAP2 (+59)
cg00714416	-0.052102	0.0169926	0.00216825	0.0359638	chr14	72016879	OpenSea	RGS6 (-382276), SIPA1L1 (+20838)
cg00714675	0.0639529	0.0158894	5.70056e-05	0.00313946	chr9	5465594	OpenSea	PDCD1LG2 (-44975), CD274 (+15070)
cg00715047	-0.182872	0.0347311	1.39899e-07	3.90461e-05	chr17	73522054	Island	LLGL2 (+235)
cg00715290	-0.0582465	0.0165838	0.000444307	0.0127196	chr1	2221807	N_Shore	RER1 (-101464), SKI (+61674)
cg00715702	0.0437443	0.0132046	0.000923607	0.0205611	chr11	2485931	OpenSea	KCNQ1 (+19711), CDKN1C (+421179)
cg00715821	-0.074251	0.0214745	0.000544947	0.0145315	chr7	148753766	OpenSea	PDIA4 (-28034), ZNF786 (+34030)
cg00715848	-0.0493087	0.0164578	0.00273484	0.041723	chr16	11965253	OpenSea	RSL1D1 (-19812), GSPT1 (+44523)
cg00715988	0.0765803	0.0143319	9.12355e-08	2.8534e-05	chr14	96968640	Island	PAPOLA (-69)
cg00716254	0.0763633	0.0148358	2.6437e-07	6.35325e-05	chr2	122406912	Island	CLASP1 (+139)
cg00716753	-0.0808038	0.0147287	4.10833e-08	1.57843e-05	chr21	38223581	OpenSea	HLCS (+115191), SIM2 (+152148)
cg00716819	-0.0379123	0.0109106	0.000511216	0.013934	chr10	71882625	OpenSea	AIFM2 (+10064), H2AFY2 (+70074)
cg00716944	0.0607865	0.0125078	1.17449e-06	0.000192936	chr8	29851452	OpenSea	DUSP4 (-643268), TMEM66 (+89270)
cg00717218	-0.053275	0.0105171	4.07229e-07	8.67536e-05	chr14	52781800	Island	PTGER2 (+688)
cg00718440	-0.0557784	0.0121319	4.27227e-06	0.00050158	chr9	21995312	Island	CDKN2A (-20448), CDKN2B (+14049)
cg00718518	-0.038322	0.0123685	0.0019459	0.033495	chr5	171766029	N_Shore	UBTD2 (-54955), SH3PXD2B (+115497)
cg00718519	-0.0644054	0.014637	1.08164e-05	0.000974099	chr6	30689608	S_Shore	MDC1 (-3943), TUBB (+1631)
cg00718791	-0.110086	0.0188527	5.24281e-09	3.16228e-06	chr11	76432872	OpenSea	TSKU (-69923), LRRC32 (-51829)
cg00720204	-0.062344	0.0143526	1.40081e-05	0.00117068	chr17	7607984	N_Shore	EFNB3 (-535)
cg00720764	-0.0504806	0.0167414	0.00256708	0.0400613	chr2	150444429	OpenSea	MMADHC (-314)
cg00721468	-0.0434355	0.0124383	0.000479292	0.0133607	chr6	8102731	Island	EEF1E1-BLOC1S5 (+31), EEF1E1 (+79)
cg00722445	0.139303	0.0376609	0.00021656	0.00787618	chr7	106685033	Island	PRKAR2B (-60)
cg00722885	0.0450022	0.0139148	0.00122017	0.0247446	chr17	33464336	OpenSea	NLE1 (+4997), FNDC8 (+15739)
cg00723277	0.0615706	0.0156819	8.62898e-05	0.00417104	chr1	27343013	S_Shelf	FAM46B (-3687)
cg00723875	0.0383161	0.0124453	0.00207869	0.0349597	chr4	1743451	OpenSea	FGFR3 (-51587), TACC3 (+20186)
cg00723939	-0.0778341	0.0225266	0.000549861	0.0146193	chr9	76188293	OpenSea	RORB (-923987), ANXA1 (+415724)
cg00724035	0.141468	0.0368622	0.000124162	0.00535824	chr2	74375213	Island	BOLA3 (-93)
cg00724662	-0.0545203	0.0156215	0.000482878	0.013422	chr11	62573193	S_Shore	NXF1 (+580)
cg00725995	0.0553032	0.015895	0.000502776	0.0137782	chr16	27356721	OpenSea	IL21R (-56761), IL4R (+31488)
cg00727586	0.10048	0.0296842	0.000711873	0.0173064	chr8	41996326	N_Shore	KAT6A (-86822), AP3M2 (-14137)
cg00728099	0.0395264	0.0114634	0.000564645	0.0148818	chr3	45958469	OpenSea	CXCR6 (-28041), CCR9 (+30474)
cg00728296	0.157846	0.0538325	0.00336597	0.0476364	chr18	111826	N_Shore	ENSG00000173213 (-62270), USP14 (-46781)
cg00728398	-0.0511899	0.0159148	0.00129766	0.0257307	chr1	37980699	S_Shore	MEAF6 (-336)
cg00729291	-0.0884124	0.0145731	1.3046e-09	1.05238e-06	chr7	38725630	OpenSea	AMPH (-54464), VPS41 (+223198)
cg00729314	0.0923758	0.0249501	0.000213547	0.00779662	chr1	47082382	Island	MOB3C (-1578)
cg00729860	0.178063	0.0366991	1.22234e-06	0.000199026	chr11	31195454	OpenSea	MPPED2 (-593412), DCDC1 (+195866)
cg00730348	-0.0428167	0.0137822	0.00189216	0.0328859	chr13	51482465	N_Shore	RNASEH2B (-1348)
cg00731146	0.0580528	0.014189	4.28802e-05	0.00258353	chr12	113680757	OpenSea	TPCN1 (+21493), SLC8B1 (+92077)
cg00731304	0.0470139	0.0154411	0.00232891	0.0376522	chr6	18458468	OpenSea	RNF144B (+70888)
cg00731886	0.0493826	0.0158649	0.0018539	0.0324425	chr4	1363008	N_Shore	CRIPAK (-22331), UVSSA (+21905)
cg00731944	-0.0480721	0.0107629	7.9527e-06	0.000780294	chr17	5984093	OpenSea	WSCD1 (+11668), AIPL1 (+354411)
cg00732328	-0.0927791	0.0148108	3.74568e-10	3.91725e-07	chr1	151016992	N_Shelf	C1orf56 (-3223)
cg00733328	-0.0386026	0.012744	0.00245296	0.0389362	chr14	101001145	N_Shelf	WARS (-158004), BEGAIN (+33261)
cg00733375	-0.0350272	0.0118408	0.00309473	0.0451862	chr1	232316035	OpenSea	SIPA1L2 (+381268), DISC1 (+553475)
cg00733385	0.0602901	0.0200722	0.00266756	0.0410618	chr7	150092826	N_Shore	GIMAP8 (-54891), ZNF775 (+16403)
cg00733767	-0.083165	0.0267997	0.00191434	0.0331415	chr2	106757574	OpenSea	UXS1 (+53220), C2orf40 (+75463)
cg00734838	-0.0630532	0.0182044	0.000532945	0.0143057	chr10	14614164	OpenSea	FRMD4A (-241282), CDNF (+265906)
cg00734966	0.0426798	0.0138391	0.00204233	0.0345761	chr11	34490888	OpenSea	CAT (+30417), ELF5 (+42457)
cg00735574	0.0413321	0.0118293	0.000475761	0.0132959	chr9	137282509	OpenSea	COL5A1 (-251110), RXRA (+64084)
cg00737224	0.0646524	0.0209252	0.00200367	0.0341501	chr19	18633523	S_Shore	ELL (-587)
cg00737556	-0.0464127	0.00942796	8.52809e-07	0.000150898	chr14	76013302	S_Shore	FLVCR2 (-31657), BATF (+24535)
cg00737992	-0.0644743	0.0152266	2.29238e-05	0.00166463	chr20	55098859	OpenSea	FAM209A (-682)
cg00738732	0.0500362	0.0138544	0.000304353	0.00989278	chr17	25715800	OpenSea	KSR1 (-83235), WSB1 (+94695)
cg00739217	-0.0877129	0.0215082	4.54016e-05	0.00268437	chr17	76183602	S_Shore	TK1 (-289), AFMID (+160)
cg00739242	0.0712916	0.0186482	0.000131847	0.00558836	chr15	66939733	OpenSea	LCTL (-81899), SMAD6 (-54832)
cg00739510	-0.0332312	0.0110562	0.00264996	0.0408856	chr3	15374785	S_Shore	SH3BP5 (-650)
cg00739661	-0.0417358	0.0118702	0.000438056	0.0126024	chr19	12721658	Island	ZNF791 (-73), ZNF490 (-42)
cg00741214	-0.0588712	0.0196318	0.0027108	0.0414856	chr3	195959805	OpenSea	SLC51A (+16431), PCYT1A (+54778)
cg00741523	-0.0867395	0.0199808	1.4175e-05	0.00118142	chr10	31236948	OpenSea	LYZL2 (-318258), ZNF438 (+83917)
cg00741624	-0.0349408	0.0104085	0.000788102	0.0185194	chr14	93897389	Island	COX8C (+83853), PRIMA1 (+357437)
cg00741650	-0.04497	0.0143681	0.00174894	0.0312433	chr12	125889724	OpenSea	TMEM132B (+78563)
cg00741789	0.084488	0.0231798	0.000267498	0.00907435	chr5	43043360	Island	ANXA2R (-89)
cg00742098	0.0899425	0.0256737	0.000459535	0.0130031	chr16	17911664	OpenSea	XYLT1 (-346927), NPIPA8 (+518928)
cg00742963	0.0392874	0.0119534	0.00101361	0.021892	chr8	22721575	N_Shore	EGR3 (-170761), PEBP4 (+63845)
cg00743041	-0.132244	0.0314478	2.60858e-05	0.00182641	chr2	58273589	N_Shore	VRK2 (+138804), FANCL (+194895)
cg00743354	0.0510598	0.0159688	0.0013864	0.0268644	chr2	137935851	OpenSea	HNMT (-786028), THSD7B (+296103)
cg00743585	-0.0451191	0.0121325	0.000200122	0.00744654	chr12	3000370	Island	TULP3 (+298)
cg00744550	-0.057535	0.0149859	0.000123392	0.00533668	chr2	242609941	S_Shelf	DTYMK (+16464), ATG4B (+32915)
cg00744981	0.0475949	0.0145123	0.00103948	0.0222664	chr2	10644875	OpenSea	ODC1 (-56246), NOL10 (+185217)
cg00746693	0.0843104	0.0267917	0.0016502	0.0300829	chr19	34746153	Island	GPI (-109491), LSM14A (+82683)
cg00747043	-0.032341	0.00934196	0.000536366	0.01437	chr11	11366051	OpenSea	ZBED5 (-486432), CSNK2A3 (+8852)
cg00747184	-0.0568346	0.0163305	0.000500907	0.0137445	chr14	55878680	Island	ATG14 (-105)
cg00747351	-0.0783525	0.018448	2.16442e-05	0.00159996	chr17	37401057	OpenSea	STAC2 (-18933), FBXL20 (+156858)
cg00747360	0.0462999	0.0144288	0.00133261	0.0261713	chr7	127228685	Island	GCC1 (-3025), ARF5 (+287)
cg00748821	-0.0739925	0.0137636	7.6181e-08	2.49669e-05	chr4	83932227	N_Shore	LIN54 (-246)
cg00749097	-0.0540498	0.0170738	0.00154735	0.0288392	chr11	9779692	Island	SWAP70 (+94069), SBF2 (+536061)
cg00749273	0.032739	0.0110966	0.00317412	0.0458883	chr3	13106436	OpenSea	IQSEC1 (-97269), NUP210 (+355372)
cg00749382	0.0539832	0.0139718	0.000111673	0.00498299	chr16	56419861	OpenSea	AMFR (+39588), GNAO1 (+193974)
cg00750074	0.069451	0.0136808	3.84426e-07	8.34182e-05	chr16	89608354	Island	RPL13 (-18764), SPG7 (+33544)
cg00750399	-0.104911	0.0354909	0.00311648	0.0453826	chr17	65141911	OpenSea	HELZ (+99387), CACNG1 (+101206)
cg00750700	-0.0671278	0.01843	0.000270208	0.00913743	chr11	116607372	OpenSea	BUD13 (+36331)
cg00750766	0.0465054	0.015027	0.00196948	0.0337763	chr2	241810037	OpenSea	SNED1 (-128217), AGXT (+2142)
cg00751797	-0.0707611	0.0210986	0.000797036	0.0186488	chr5	149597849	OpenSea	SLC6A7 (+28330), CAMK2A (+71342)
cg00752397	-0.0406099	0.0136451	0.00291878	0.0435633	chr1	12276425	OpenSea	VPS13D (-13698), TNFRSF1B (+49366)
cg00753286	0.0464639	0.0150768	0.0020574	0.0347364	chr16	31722474	N_Shelf	ZNF720 (-2080)
cg00753646	0.0472567	0.0149565	0.00157982	0.0292309	chr12	120578039	OpenSea	RAB35 (-23397), GCN1L1 (+54473)
cg00753747	0.0854321	0.0176535	1.30244e-06	0.000208822	chr16	22201766	Island	EEF2K (-15836), SDR42E2 (+24149)
cg00754812	0.0379351	0.012234	0.00193	0.0333085	chr9	27109154	OpenSea	TEK (+8)
cg00755846	-0.047146	0.0157255	0.00271708	0.0415457	chr22	43072480	OpenSea	CYB5R3 (-31966), A4GALT (+18511)
cg00755993	0.137933	0.0379997	0.000283599	0.00943543	chr1	172414152	S_Shore	PIGC (-927)
cg00756845	-0.0774545	0.0256459	0.00252651	0.0396597	chr6	154678593	OpenSea	IPCEF1 (-27379), CNKSR3 (+153199)
cg00757262	0.0467466	0.0127883	0.00025677	0.00882142	chr17	17747898	S_Shelf	SREBF1 (-7598), TOM1L2 (+127812)
cg00757413	0.0570982	0.016464	0.000524212	0.014156	chr9	130160153	Island	SLC2A8 (+733)
cg00758195	0.0418471	0.0124077	0.000744451	0.0178454	chr15	74562168	OpenSea	CCDC33 (+33539), CYP11A1 (+97912)
cg00758701	-0.0460336	0.0127951	0.000320969	0.0102526	chr13	49879718	OpenSea	CDADC1 (+57658), CAB39L (+96016)
cg00759043	0.0639619	0.0134212	1.88169e-06	0.000271665	chr17	73894891	S_Shore	TRIM65 (-1808)
cg00760067	0.0390388	0.0132544	0.00322588	0.0463724	chr1	3532130	S_Shelf	MEGF6 (-4072)
cg00761634	0.0841756	0.0224881	0.000181752	0.0069705	chr16	69154429	OpenSea	CIRH1A (-11988), HAS3 (+12987)
cg00761787	-0.0546842	0.0134098	4.54362e-05	0.00268566	chr1	206223701	Island	AVPR1B (-274)
cg00761985	-0.0476403	0.0158052	0.00257647	0.0401533	chr5	37835999	S_Shore	GDNF (-71)
cg00763183	0.0642554	0.0182042	0.000416017	0.0121831	chr17	4057645	OpenSea	CYB5D2 (+11096), ANKFY1 (+109496)
cg00763223	-0.0825717	0.0171632	1.50194e-06	0.000230642	chr1	58257201	OpenSea	DAB1 (-367473), OMA1 (+755270)
cg00763539	-0.0453188	0.00961562	2.44047e-06	0.000329372	chr19	14517250	Island	DDX39A (+12928), CD97 (+24995)
cg00764369	-0.102287	0.0231804	1.02114e-05	0.000934778	chr14	101290556	Island	RTL1 (+60627), DLK1 (+97393)
cg00764619	0.0507103	0.0122166	3.31122e-05	0.00215968	chr2	242610529	S_Shelf	DTYMK (+15876), ATG4B (+33503)
cg00764771	-0.0569717	0.0149073	0.000132515	0.00561052	chr7	150086034	OpenSea	GIMAP8 (-61683), ZNF775 (+9611)
cg00764840	-0.0489931	0.0150441	0.00112744	0.023495	chr15	99552368	OpenSea	PGPEP1L (-3578)
cg00765127	0.0378325	0.0112246	0.000750296	0.0179315	chr8	22959168	N_Shore	TNFRSF10C (-934)
cg00765705	0.0356051	0.0114473	0.00186868	0.0326164	chr12	124865130	OpenSea	FAM101A (+91421), NCOR2 (+114667)
cg00765710	-0.127931	0.037512	0.00064864	0.016283	chr1	249200642	Island	ZNF692 (-47584)
cg00765721	0.0637601	0.0181534	0.000444264	0.0127194	chr2	159314180	Island	CCDC148 (-916), PKP4 (+557)
cg00765765	-0.0739073	0.0138987	1.05161e-07	3.1547e-05	chr2	150176791	N_Shore	LYPD6 (-10259), LYPD6B (+281811)
cg00765814	0.0532074	0.0148949	0.000354016	0.0109405	chr1	6522748	S_Shore	TNFRSF25 (+3486), ESPN (+37901)
cg00765921	0.0862358	0.0252967	0.000652075	0.0163392	chr1	46154277	S_Shore	GPBP1L1 (-1976), TMEM69 (+1392)
cg00766670	-0.0401873	0.0133402	0.00259112	0.0402958	chr14	93627094	OpenSea	ITPK1 (-44947), MOAP1 (+24173)
cg00766889	-0.0812284	0.0214612	0.000153774	0.00621772	chr10	13390384	OpenSea	SEPHS1 (-88)
cg00767395	0.0474256	0.0143513	0.000951033	0.020981	chr2	88583117	N_Shore	TEX37 (-241051), THNSL2 (+112139)
cg00767442	0.0683652	0.0219795	0.00186829	0.0326116	chr4	23879493	OpenSea	PPARGC1A (+12206)
cg00767573	-0.0900104	0.0186708	1.42892e-06	0.000222659	chr2	16088762	OpenSea	MYCN (+8077), FAM49A (+758339)
cg00767644	-0.0833383	0.0176827	2.44117e-06	0.000329375	chr1	174968745	Island	CACYBP (-123)
cg00767961	-0.137613	0.0274472	5.3377e-07	0.000106001	chr12	96418737	OpenSea	HAL (-28595), LTA4H (+10701)
cg00768492	0.0443003	0.0127752	0.000524988	0.0141697	chr17	17792089	OpenSea	SREBF1 (-51789), TOM1L2 (+83621)
cg00768803	-0.0470798	0.0140943	0.000836727	0.0192537	chr7	45061825	OpenSea	CCM2 (-4799)
cg00771376	-0.0480311	0.0127977	0.000174668	0.0067877	chr20	57264156	N_Shelf	NPEPL1 (-3512)
cg00771469	-0.0526454	0.0142281	0.000215524	0.00784857	chr14	23260933	OpenSea	SLC7A7 (+24078), OXA1L (+25203)
cg00771553	0.0448598	0.0135406	0.000923049	0.0205541	chr1	116184225	N_Shore	VANGL1 (-348)
cg00771752	-0.0455246	0.00934806	1.11629e-06	0.000184984	chr14	25142840	OpenSea	GZMB (-39368), STXBP6 (+376662)
cg00771935	0.0520923	0.0160106	0.00113945	0.0236532	chr16	87386686	OpenSea	FBXO31 (+30676), FOXL1 (+774572)
cg00771975	0.0333889	0.00962525	0.000522617	0.0141331	chr11	6427501	OpenSea	APBB1 (+12798), SMPD1 (+15841)
cg00772932	-0.0485623	0.0157696	0.0020735	0.0349049	chr5	118391144	OpenSea	DTWD2 (-66905), DMXL1 (-16040)
cg00774391	-0.0963288	0.0111932	7.56561e-18	1.76913e-13	chr6	140320102	OpenSea	CITED2 (-624346)
cg00774867	-0.036182	0.0114954	0.00164656	0.0300414	chr1	3120245	OpenSea	ARHGEF16 (-250744), PRDM16 (+134471)
cg00774999	-0.0713058	0.0136492	1.7494e-07	4.63798e-05	chr8	145115907	S_Shore	OPLAH (-324)
cg00775539	-0.0379941	0.012946	0.00333742	0.0473916	chr1	3370780	N_Shore	ARHGEF16 (-209)
cg00775816	0.0494076	0.015115	0.00108015	0.0228366	chr7	150814443	N_Shelf	AGAP3 (+30615), GBX1 (+50191)
cg00775818	-0.0549733	0.00983997	2.31373e-08	1.013e-05	chr19	2431171	N_Shore	TIMM13 (-3280)
cg00775909	-0.031466	0.0102249	0.00208813	0.0350699	chr11	113935051	S_Shelf	NNMT (-193501), ZBTB16 (+4737)
cg00776208	0.0776527	0.020988	0.000215712	0.00785325	chr17	79388538	Island	TMEM105 (-84065), ACTG1 (+91268)
cg00776427	-0.0588113	0.0153236	0.000124064	0.00535652	chr4	85258738	OpenSea	NKX6-1 (+160864), AGPAT9 (+801478)
cg00776549	0.054009	0.0139987	0.000114256	0.0050621	chr15	31128880	OpenSea	FAN1 (-67195), ARHGAP11B (+210002)
cg00776786	-0.0650734	0.0205076	0.00150806	0.0283298	chr17	54674059	N_Shore	NOG (+3000), C17orf67 (+237197)
cg00776808	0.138123	0.0468054	0.00316732	0.0458335	chr7	107220968	Island	BCAP29 (-235)
cg00776942	-0.0860038	0.0141916	1.35976e-09	1.08235e-06	chr15	80302955	OpenSea	ZFAND6 (-48954), BCL2A1 (-39168)
cg00777445	-0.044299	0.0109132	4.92395e-05	0.00283839	chr17	48970357	OpenSea	TOB1 (-26652), SPAG9 (+227868)
cg00777627	-0.0927481	0.02485	0.000189725	0.00717539	chr6	166075755	Island	PDE10A (-199)
cg00777849	0.0387679	0.013153	0.00320391	0.0461641	chr19	3196269	Island	CELF5 (-28431), NCLN (+10672)
cg00777895	0.0331797	0.00671273	7.70079e-07	0.000139909	chr1	225965676	Island	SRP9 (+146)
cg00778000	0.0878691	0.0282955	0.00190015	0.0329786	chr12	30907578	Island	CAPRIN2 (-131)
cg00778086	-0.0314801	0.010791	0.00353112	0.049084	chr1	27460847	OpenSea	FAM46B (-121521), SLC9A1 (+20553)
cg00779328	-0.0706336	0.0227861	0.00193613	0.0333812	chr1	33745989	Island	ZNF362 (+23816), A3GALT2 (+40709)
cg00779348	-0.0570495	0.0134015	2.07248e-05	0.00155104	chr14	91708201	OpenSea	GPR68 (+12067), C14orf159 (+127488)
cg00780282	0.0443736	0.0147774	0.00267502	0.0411436	chr11	34328085	OpenSea	ABTB2 (+51469), NAT10 (+200937)
cg00780666	0.0980963	0.0187279	1.62336e-07	4.37679e-05	chr14	76450658	N_Shore	TGFB3 (-3125), IFT43 (-1466)
cg00780810	-0.0590483	0.0191315	0.00202566	0.0343847	chr15	70780653	OpenSea	TLE3 (-390139), UACA (+275278)
cg00781186	-0.0672715	0.0157215	1.87782e-05	0.00144686	chr1	182809277	S_Shore	DHX9 (+774)
cg00781627	-0.0428987	0.0128545	0.000846129	0.0193905	chr8	138864479	OpenSea	FAM135B (+644585)
cg00781723	-0.0463241	0.0144329	0.00132916	0.0261259	chr19	17666374	Island	COLGALT1 (-28)
cg00782866	0.0522693	0.0142829	0.000252633	0.00872825	chr3	38042992	S_Shelf	VILL (+13443), PLCD1 (+23285)
cg00783213	0.0528391	0.0167876	0.00164669	0.0300424	chr22	26946180	OpenSea	TFIP11 (-37710), TPST2 (+39946)
cg00783348	-0.101516	0.0285545	0.000377737	0.011418	chr3	118356118	OpenSea	IGSF11 (+397616)
cg00783525	0.0537921	0.0141521	0.000144112	0.00594456	chr2	47752514	S_Shelf	KCNK12 (+45563), MSH2 (+122407)
cg00783916	-0.0439231	0.0139487	0.0016388	0.0299483	chr19	12835059	S_Shore	TNPO2 (-250)
cg00784581	-0.0344634	0.00974859	0.000407439	0.0120237	chr1	20915592	OpenSea	CDA (+152)
cg00785037	0.0570687	0.0141869	5.75474e-05	0.00315965	chr19	36044670	N_Shelf	TMEM147 (+8174), ATP4A (+9889)
cg00785892	0.0527172	0.0157614	0.000823715	0.0190551	chr14	70701435	S_Shore	SLC8A3 (-45649), COX16 (+125012)
cg00786201	0.0721614	0.0168803	1.91231e-05	0.00146518	chr11	61583134	Island	FADS1 (+1499), FEN1 (+23026)
cg00786237	-0.0420372	0.0122326	0.00058932	0.015314	chr3	154150299	S_Shelf	GPR149 (-2796)
cg00787013	0.0462461	0.012815	0.000307684	0.0099616	chr10	125665208	OpenSea	CPXM2 (-13879), CHST15 (+186761)
cg00787429	0.0557268	0.013326	2.89178e-05	0.0019682	chr5	169660328	S_Shore	LCP2 (+64902), FOXI1 (+127428)
cg00788204	0.0577176	0.0193352	0.00283476	0.0427205	chr9	136758038	N_Shore	SARDH (-152997), VAV2 (+99393)
cg00788362	0.119187	0.037295	0.00139448	0.0269605	chr6	30710464	Island	FLOT1 (+45)
cg00788461	0.163231	0.0408947	6.56578e-05	0.00345855	chr1	48937753	S_Shore	SPATA6 (+91)
cg00789034	-0.0651748	0.0129101	4.45656e-07	9.27493e-05	chr6	158245090	S_Shore	SNX9 (+795)
cg00789328	0.04511	0.0130046	0.000522843	0.014135	chr8	135475206	N_Shore	ST3GAL1 (-891024), ZFAT (+250074)
cg00790438	0.0723065	0.0182324	7.31418e-05	0.00373503	chr2	69053811	OpenSea	BMP10 (+44837), ARHGAP25 (+91845)
cg00792011	0.0570859	0.0165142	0.00054669	0.0145609	chr22	22041237	OpenSea	PPIL2 (+20965), YPEL1 (+48885)
cg00792123	-0.0503495	0.0147401	0.000635917	0.016077	chr2	20850523	N_Shore	HS1BP3 (+325)
cg00792184	0.0565956	0.0189995	0.00289384	0.0433197	chr14	73355148	N_Shelf	DPF3 (+5660), RGS6 (+955993)
cg00792203	0.0469213	0.0149206	0.00166234	0.0302341	chr11	110151395	OpenSea	RDX (+16041), ZC3H12C (+187309)
cg00793843	-0.13778	0.0366726	0.000171952	0.00672129	chr15	90777889	S_Shore	CIB1 (-611), GDPGP1 (+850)
cg00794722	-0.0523995	0.010047	1.83367e-07	4.80798e-05	chr1	194087394	OpenSea	B3GALT2 (-931611)
cg00795000	0.0322128	0.0110102	0.00343646	0.0482546	chr14	75423131	S_Shore	PGF (-645)
cg00795538	0.0517158	0.0129456	6.47302e-05	0.00342217	chr1	204238921	OpenSea	GOLT1A (-55702), PPP1R15B (+141997)
cg00795812	0.0262568	0.0074993	0.00046311	0.0130665	chr2	242802009	N_Shelf	PDCD1 (-950)
cg00795851	0.0457695	0.0138145	0.000922491	0.0205469	chr17	53903689	OpenSea	NOG (-767370), PCTP (+75350)
cg00795915	-0.115067	0.0288573	6.67868e-05	0.00350119	chr5	70751728	Island	BDP1 (+287)
cg00796793	0.0536734	0.01609	0.000850467	0.0194551	chr5	180644590	Island	TRIM7 (-12419), TRIM41 (-5699)
cg00796814	0.0495176	0.0168344	0.00326666	0.0467345	chr7	44162851	Island	POLD2 (+255)
cg00797346	0.0535154	0.017646	0.00242363	0.0386397	chr15	37391573	N_Shore	MEIS2 (+512)
cg00797497	-0.0661465	0.0116784	1.47868e-08	7.06214e-06	chr5	56511832	OpenSea	GPBP1 (+1885), ACTBL2 (+266803)
cg00798369	0.0604797	0.0182827	0.000939557	0.0208093	chr1	38713849	OpenSea	POU3F1 (-201400), RRAGC (+611645)
cg00798646	0.0575671	0.0152449	0.000159273	0.00636743	chr10	50029121	OpenSea	LRRC18 (+93155), WDFY4 (+111371)
cg00799101	-0.0584575	0.0162113	0.000311	0.010035	chr19	7764649	OpenSea	FCER2 (+2382), TRAPPC5 (+18889)
cg00799748	0.0728055	0.0124417	4.86516e-09	2.97692e-06	chr16	1611052	OpenSea	TMEM204 (+27479), IFT140 (+51058)
cg00800773	0.0853081	0.0256555	0.000883753	0.0199634	chr3	53195164	Island	PRKCD (+29)
cg00801196	0.0584569	0.0162021	0.000308595	0.00998132	chr17	21030088	Island	DHRS7B (+124)
cg00801339	0.0464393	0.0154446	0.00263979	0.0407832	chr3	14593796	N_Shelf	CCDC174 (-99474), SLC6A6 (+149721)
cg00801629	-0.0570334	0.0176653	0.00124416	0.0250515	chr12	33059520	OpenSea	PKP2 (-9831), SYT10 (+533233)
cg00803358	-0.03895	0.0114946	0.000702642	0.0171573	chr8	130876910	OpenSea	GSDMC (-77777), FAM49B (+75167)
cg00803580	0.200311	0.0478582	2.84537e-05	0.00194536	chr16	85540297	OpenSea	FAM92B (-394184), GSE1 (-106524)
cg00804245	-0.0571997	0.0144284	7.35844e-05	0.00375064	chr14	106094144	OpenSea	TMEM121 (+101205)
cg00804291	0.0593863	0.0181701	0.00108176	0.0228575	chr10	7830258	Island	KIN (-315), ATP5C1 (+167)
cg00804763	-0.0379898	0.00987048	0.000118682	0.00519699	chr3	57967535	OpenSea	FLNB (-26591), SLMAP (+225579)
cg00805076	-0.0337242	0.00922116	0.00025493	0.00877785	chr11	2966156	S_Shore	PHLDA2 (-15472), NAP1L4 (+47450)
cg00805320	-0.0955593	0.0288527	0.000926416	0.0206072	chr16	68057225	Island	DUS2 (+367), DDX28 (+544)
cg00806727	0.0512168	0.0144488	0.000393057	0.0117274	chr14	91592462	OpenSea	C14orf159 (+11749), GPR68 (+127806)
cg00808121	0.113237	0.0374777	0.00251579	0.0395427	chr3	197025016	Island	DLG1 (+430)
cg00808243	0.1141	0.0353475	0.00124684	0.0250835	chr10	86088214	N_Shore	CCSER2 (-204)
cg00808555	-0.0432614	0.0112919	0.000127532	0.0054557	chr17	37323734	S_Shore	ARL5C (-417)
cg00809353	-0.0243511	0.00807543	0.00256598	0.0400559	chr11	64661022	N_Shore	EHD1 (-14832), ATG2A (+23697)
cg00810173	-0.0368087	0.0118165	0.00183927	0.0322811	chr14	100195612	N_Shore	EML1 (-64067), CYP46A1 (+44962)
cg00810208	0.117444	0.0327073	0.000329703	0.0104374	chr4	997012	Island	SLC26A1 (-9789), FGFRL1 (-6754)
cg00810262	0.0928798	0.0190635	1.10396e-06	0.000183329	chr17	48750429	OpenSea	ANKRD40 (+34855), ABCC3 (+38212)
cg00810483	-0.0915301	0.0222587	3.92069e-05	0.00242964	chr4	3375144	N_Shore	HGFAC (-68469), RGS12 (+59271)
cg00811689	-0.0614996	0.0197448	0.00184116	0.0323007	chr5	79551031	N_Shore	SERINC5 (+866)
cg00811796	-0.0624182	0.0184466	0.000715081	0.0173585	chr7	129073727	Island	STRIP2 (-546)
cg00812096	0.0424806	0.011521	0.000226709	0.00812467	chr13	80584487	OpenSea	SPRY2 (+329306), NDFIP2 (+529201)
cg00812440	-0.073707	0.0223085	0.000953221	0.0210112	chr10	99457438	OpenSea	MARVELD1 (-16042), AVPI1 (-10359)
cg00812557	-0.0392967	0.00973338	5.40662e-05	0.00302907	chr4	38073835	OpenSea	KLF3 (-591981), PTTG2 (+111780)
cg00812761	-0.0432866	0.0134231	0.00126067	0.0252555	chr4	53799391	OpenSea	RASL11B (+70935), SCFD2 (+432850)
cg00812831	0.0703234	0.0127359	3.35792e-08	1.35851e-05	chr10	71488989	OpenSea	COL13A1 (-72698), C10orf35 (+98976)
cg00812833	-0.0344659	0.0110576	0.00182741	0.0321462	chr1	242687412	Island	PLD5 (+407)
cg00813377	0.055562	0.0150004	0.000212208	0.00776631	chr3	127261421	OpenSea	TPRA1 (+48190), PLXNA1 (+553985)
cg00813540	-0.042875	0.0140558	0.00228576	0.0371755	chr19	50829104	Island	KCNC3 (+3529), MYH14 (+122203)
cg00813886	-0.0338646	0.00893635	0.000150927	0.00613421	chr4	6974154	OpenSea	TBC1D14 (+62583), CCDC96 (+70573)
cg00813993	-0.0643345	0.0190023	0.000710196	0.0172822	chr1	26644493	OpenSea	CD52 (+46), UBXN11 (+360)
cg00814567	0.0671201	0.0199418	0.00076321	0.0181315	chr4	75550030	OpenSea	AREGB (+69402), BTC (+169865)
cg00814918	-0.0504405	0.0163392	0.0020213	0.0343343	chr17	48473941	N_Shore	LRRC59 (+972)
cg00815658	-0.0849739	0.016636	3.25855e-07	7.42188e-05	chr19	519885	Island	CDC34 (-11828), TPGS1 (+12587)
cg00815862	0.112288	0.0260602	1.64161e-05	0.00131584	chr16	88851914	Island	PIEZO1 (-296)
cg00816037	-0.116072	0.0331512	0.000462999	0.0130643	chr16	88812342	N_Shelf	PIEZO1 (+39276), CTU2 (+39472)
cg00816096	0.0472113	0.0149235	0.00155856	0.0289703	chr19	3150134	OpenSea	S1PR4 (-28601), GNA15 (+13944)
cg00817100	-0.0829653	0.0257688	0.00128366	0.0255472	chr1	229543254	Island	CCSAP (-64520), ACTA1 (+26586)
cg00817393	0.0535931	0.0121524	1.03337e-05	0.000943039	chr8	73943033	OpenSea	TERF1 (+21935), SBSPON (+62473)
cg00818326	-0.045405	0.0123897	0.000247587	0.00861125	chr17	7855243	OpenSea	GUCY2D (-50668), CNTROB (+19771)
cg00818828	0.133131	0.0335617	7.28616e-05	0.00372456	chr4	128886072	Island	C4orf29 (-388)
cg00818853	-0.0824086	0.025534	0.0012492	0.0251144	chr8	30660495	OpenSea	GSR (-75053), PPP2CB (+9892)
cg00819078	-0.063261	0.0197424	0.00135381	0.0264297	chr5	16615081	N_Shore	ZNF622 (-149181), FAM134B (+2085)
cg00819696	0.126251	0.0354312	0.000366268	0.0112009	chr12	56843016	Island	TIMELESS (+166)
cg00819788	0.0654676	0.0205539	0.00144674	0.0275944	chr17	7308579	Island	NLGN2 (-2922), TMEM256-PLSCR3 (-1164), TMEM256 (-1124)
cg00820995	-0.0990063	0.0305529	0.00119324	0.0243847	chr19	54415986	S_Shelf	CACNG8 (-50307), CACNG7 (+3398)
cg00821057	0.0472629	0.0133102	0.000383967	0.0115447	chr15	69064407	OpenSea	ANP32A (+48826), CORO2B (+192835)
cg00821413	0.0457026	0.0145096	0.0016338	0.0298931	chr14	102508902	OpenSea	DYNC1H1 (+78038), HSP90AA1 (+97120)
cg00821507	0.0349763	0.010959	0.00141513	0.0272185	chr16	2791087	OpenSea	PRSS27 (-20872), SRRM2 (-11242)
cg00821731	-0.051196	0.0152796	0.00080636	0.0187937	chr2	219744626	N_Shore	WNT10A (-458)
cg00822187	0.0663376	0.0208872	0.00149326	0.028156	chr8	26291560	OpenSea	BNIP3L (+51147), PNMA2 (+80047)
cg00822241	-0.0327706	0.0108286	0.00247557	0.0391649	chr19	49201468	S_Shore	FUT2 (+2237), MAMSTR (+21509)
cg00822622	0.0440792	0.0140282	0.00167688	0.030407	chr12	123429027	OpenSea	VPS37B (-48037), OGFOD2 (-30099)
cg00823789	-0.0600208	0.0140752	2.00538e-05	0.00151672	chr12	124001205	OpenSea	RILPL1 (+17059), SNRNP35 (+57136)
cg00824880	-0.0559694	0.01651	0.000698833	0.0171011	chr19	12905009	S_Shore	JUNB (+2700), PRDX2 (+7663)
cg00825047	0.0877677	0.0136426	1.24815e-10	1.61621e-07	chr15	40226572	Island	EIF2AK4 (+219)
cg00825491	-0.0479182	0.0144446	0.000908654	0.0203372	chr18	46448649	S_Shore	SMAD7 (+28431), CTIF (+383121)
cg00825543	-0.0522372	0.0158936	0.00101376	0.0218932	chr6	134517742	OpenSea	SLC2A12 (-143969), SGK1 (+121453)
cg00826313	0.0475738	0.0153299	0.00191359	0.0331339	chr13	76451583	OpenSea	LMO7 (+116787)
cg00826615	0.0502902	0.0141482	0.000378655	0.0114383	chr2	121330875	N_Shelf	GLI2 (-219109), INHBB (+227157)
cg00826977	0.0404709	0.012391	0.00109019	0.0229696	chr20	18488085	Island	SEC23B (-113)
cg00827083	-0.0534055	0.0168269	0.00150448	0.0282859	chr17	9558301	OpenSea	USP43 (+9448), DHRS7C (+136312)
cg00827176	-0.032016	0.0094296	0.000685619	0.01689	chr8	21885702	S_Shelf	FGF17 (-14234), NPM2 (+4058)
cg00827853	-0.0334758	0.0109346	0.00220271	0.0363205	chr16	88722479	Island	CYBA (-4920)
cg00829016	-0.0927283	0.0245739	0.000161009	0.00641678	chr9	99540427	Island	ZNF510 (-90)
cg00830252	0.059783	0.015944	0.000177154	0.0068501	chr12	16039824	S_Shelf	DERA (-24281), STRAP (+4496)
cg00832928	-0.0744238	0.0196076	0.000147256	0.00603379	chr3	150329458	Island	ENSG00000198843 (+8384), SIAH2 (+151705)
cg00833393	-0.0621596	0.019709	0.00161121	0.029619	chr9	35731638	N_Shore	CREB3 (-693), TLN1 (+753)
cg00834223	-0.0657707	0.0188604	0.000488029	0.0135117	chr2	236944951	OpenSea	GBX2 (+132060), AGAP1 (+542201)
cg00834319	-0.0477922	0.0138649	0.000566881	0.0149204	chr14	64970752	Island	ZBTB1 (-539), ZBTB25 (-190)
cg00834537	0.122217	0.0278401	1.13376e-05	0.00100709	chr14	104047751	OpenSea	KLC1 (-47826), APOPT1 (+18453)
cg00835818	-0.0667173	0.0187653	0.000377465	0.0114127	chr9	83839667	OpenSea	TLE1 (+464552)
cg00836302	-0.043268	0.0145265	0.00289609	0.0433404	chr19	1505132	N_Shore	ADAMTSL5 (+8055), REEP6 (+13968)
cg00836662	-0.0611449	0.0169017	0.000297253	0.0097387	chr7	100844445	N_Shore	MOGAT3 (-144)
cg00836755	-0.0680741	0.0220288	0.002	0.0341054	chr10	22609266	S_Shelf	BMI1 (-873)
cg00837649	-0.0937345	0.0220701	2.16535e-05	0.0016002	chr3	67705228	S_Shore	SUCLG2 (-195)
cg00839129	-0.043155	0.0141204	0.00224157	0.036724	chr10	131764887	Island	EBF3 (-2783)
cg00839579	-0.0491553	0.016094	0.00225619	0.0368818	chr7	15727441	OpenSea	MEOX2 (-1005)
cg00839844	-0.0622762	0.0151215	3.81549e-05	0.00238529	chr18	46474644	N_Shore	SMAD7 (+2436), CTIF (+409116)
cg00840807	0.0462695	0.0128419	0.000314549	0.010115	chr11	394096	N_Shore	PKP3 (-120)
cg00840926	-0.0486297	0.0104618	3.34659e-06	0.000417866	chr19	58919549	Island	ZNF584 (-442)
cg00841452	-0.0444627	0.0126738	0.000451089	0.0128479	chr19	10535506	Island	PDE4A (+4176), KEAP1 (+78910)
cg00841533	-0.0887805	0.0135592	5.84683e-11	8.77318e-08	chr3	23807950	OpenSea	UBE2E1 (-39443), UBE2E2 (+563167)
cg00841631	-0.0427988	0.0107938	7.33584e-05	0.00374272	chr7	141257320	OpenSea	AGK (+6332), KIAA1147 (+144632)
cg00841725	-0.0239217	0.00769546	0.00188013	0.0327491	chr13	113655538	N_Shore	F7 (-104582), MCF2L (+32004)
cg00842259	0.0425939	0.0143059	0.00290745	0.0434505	chr7	42004866	N_Shore	INHBA (-262161), GLI3 (+271745)
cg00843326	0.0390726	0.0099687	8.87216e-05	0.00424996	chr5	63800306	N_Shore	RGS7BP (-1819)
cg00843787	-0.110843	0.0242691	4.94154e-06	0.000555584	chr15	24119320	N_Shelf	NPAP1 (-801220), NDN (-186871)
cg00844404	-0.0453635	0.00981332	3.78881e-06	0.000459149	chr3	183868973	N_Shelf	DVL3 (-4202)
cg00844756	0.05921	0.0156542	0.000155347	0.00626175	chr3	13256421	OpenSea	IQSEC1 (-247254), NUP210 (+205387)
cg00845598	0.0422441	0.0124518	0.0006923	0.0169921	chr8	142452378	Island	PTP4A3 (+50286)
cg00846240	0.0520467	0.0150703	0.000553184	0.0146757	chr14	73392078	N_Shore	DCAF4 (-961)
cg00847109	0.0560457	0.0141989	7.90779e-05	0.00393238	chr4	185312275	OpenSea	ENPP6 (-173162), IRF2 (+83458)
cg00848826	0.040874	0.0131086	0.00182019	0.0320723	chr3	129343711	N_Shore	PLXND1 (-18051), TMCC1 (+255597)
cg00849347	0.128144	0.0415605	0.00204716	0.0346282	chr5	138534161	S_Shore	SIL1 (-75)
cg00849692	-0.0607062	0.0176332	0.000575873	0.0150776	chr6	99295724	N_Shore	POU3F2 (+13145), FBXL4 (+100077)
cg00850340	-0.049101	0.0113677	1.56494e-05	0.00127105	chr10	126432777	Island	FAM53B (-159)
cg00850971	-0.04315	0.0110668	9.65711e-05	0.00450778	chr6	7052187	Island	RREB1 (-55853), LY86 (+463847)
cg00852205	-0.0353774	0.0115008	0.00209748	0.0351804	chr12	122331359	OpenSea	WDR66 (-24408), PSMD9 (+4723)
cg00853742	-0.0583899	0.0147757	7.75804e-05	0.00388628	chr20	39990972	N_Shelf	EMILIN3 (+4494), LPIN3 (+21413)
[truncated: 55,732 more rows]

## Sheet: Table S8
Table S8	Sigificant Lockdown associated CpG sites which can be validated, all ethnicity, Discovery cohort
CpG Site	Effect Size	StdError	pval	FDR	chr	pos	Relation_to_Island	Great Annotated Genes
cg00001755	0.102614	0.0307017	0.000830876	0.0191665	chr17	48946790	S_Shore	TOB1 (-3085)
cg00002743	-0.107143	0.0209794	3.27238e-07	7.43843e-05	chr2	86742476	OpenSea	KDM3A (+74553), RNF103 (+108501)
cg00003167	0.0731396	0.0164177	8.39204e-06	0.000811464	chr12	56742755	OpenSea	IL23A (+10093), STAT2 (+11102)
cg00003173	0.0738548	0.0203002	0.000274623	0.00923809	chr3	14166750	Island	CHCHD4 (-381), TMEM43 (+311)
cg00005164	-0.0743261	0.0170564	1.31459e-05	0.00111963	chr19	35511522	N_Shore	SCN1B (-10202), GRAMD1A (+20332)
cg00006032	-0.0861983	0.0133272	9.94069e-11	1.34422e-07	chr14	66974439	Island	GPHN (+315)
cg00006609	0.0532327	0.0172132	0.00198447	0.0339345	chr19	2010308	OpenSea	BTBD2 (+5410), CSNK1G2 (+69121)
cg00008034	-0.076717	0.0160364	1.71894e-06	0.000253943	chr8	139738153	OpenSea	FAM135B (-229089), COL22A1 (+188082)
cg00009292	-0.0918343	0.0272425	0.000748985	0.0179131	chr1	50882082	Island	DMRTA2 (+7089), ELAVL4 (+310119)
cg00011346	0.143297	0.0234411	9.77232e-10	8.29959e-07	chr2	213403859	Island	ERBB4 (-295)
cg00011578	-0.0528245	0.0118995	9.02917e-06	0.000856277	chr19	46850432	Island	PPP5C (+182)
cg00011717	-0.0478434	0.0104586	4.77228e-06	0.000541694	chr1	5918462	OpenSea	NPHP4 (+134068)
cg00013006	0.0439979	0.0124462	0.000407715	0.0120276	chr11	4389856	OpenSea	OR52B4 (-241)
cg00015699	-0.0850562	0.0132786	1.49855e-10	1.87618e-07	chr12	90313589	OpenSea	ATP2B1 (-210982)
cg00022218	0.121726	0.0299487	4.81396e-05	0.00279512	chr3	107241755	N_Shore	BBX (-67)
cg00022911	0.0735659	0.0161489	5.22698e-06	0.000577291	chr19	19372392	Island	HAPLN4 (+1212), NCAN (+49611)
cg00025211	-0.0412482	0.0105798	9.66829e-05	0.00451034	chr1	145588627	N_Shore	NUDT17 (+811)
cg00026891	-0.0598603	0.0124715	1.58861e-06	0.000240142	chr17	39769294	OpenSea	KRT16 (-290)
cg00026974	0.0812755	0.0236199	0.000579626	0.0151514	chr17	42298151	Island	UBTF (+842)
cg00027570	0.0246734	0.0078079	0.00157738	0.0291986	chr1	117306669	OpenSea	PTGFRN (-146009), CD2 (+9663)
cg00028251	-0.0740705	0.0106676	3.82498e-12	1.02227e-08	chr6	119397402	N_Shore	MCM9 (-141076), FAM184A (+2505)
cg00028487	-0.0814913	0.0134338	1.3102e-09	1.05262e-06	chr19	53030711	N_Shore	ZNF808 (-194)
cg00029397	-0.0503584	0.0117899	1.94333e-05	0.00148308	chr12	57940957	Island	KIF5A (-2823), DCTN2 (-34)
cg00029451	-0.0364188	0.0113348	0.00131355	0.0259321	chr12	7636167	OpenSea	CD163L1 (-39387), CD163 (+20321)
cg00029979	-0.0476292	0.00711874	2.22136e-11	3.98922e-08	chr17	49027095	OpenSea	TOB1 (-83390), SPAG9 (+171130)
cg00031708	0.0506226	0.0148176	0.000634592	0.0160578	chr7	23051361	N_Shore	TOMM7 (-188892), FAM126A (+2386)
cg00033220	-0.121833	0.0318431	0.000130228	0.00553879	chr18	3451606	Island	TGIF1 (-68)
cg00035316	-0.0891598	0.0226255	8.12547e-05	0.00400102	chr2	176993017	Island	HOXD8 (-1450)
cg00039177	0.0826739	0.0216039	0.000129813	0.005527	chr6	33385850	Island	SYNGAP1 (-2090), CUTA (+243)
cg00039385	0.0934941	0.0219591	2.06599e-05	0.00154869	chr19	4558558	Island	LRG1 (-18073), SEMA6B (+1261)
cg00039452	-0.105221	0.0188999	2.58784e-08	1.10437e-05	chr8	16972354	OpenSea	ZDHHC2 (-41183), MICU3 (+87608)
cg00041270	-0.0398354	0.013509	0.00319004	0.0460365	chr4	26016797	OpenSea	RBPJ (-304534), SMIM20 (+100972)
cg00045607	-0.0739298	0.020828	0.000385911	0.01159	chr1	161039690	OpenSea	ARHGAP30 (+44)
cg00045753	0.0717387	0.0206977	0.000528221	0.0142212	chr9	123630545	N_Shore	PSMD5 (-25284), PHF19 (+9060)
cg00046877	-0.0527698	0.0145913	0.000298587	0.00977031	chr22	19702664	S_Shore	SEPT5 (+678)
cg00047469	-0.0414727	0.0113464	0.000257036	0.00882811	chr9	116172568	Island	C9orf43 (-453), POLE3 (+383)
cg00047843	-0.065433	0.0192123	0.000659722	0.0164648	chr12	83321412	OpenSea	TMTC2 (+240754)
cg00051590	0.0434726	0.0133002	0.0010809	0.0228454	chr6	31759486	N_Shelf	VWA7 (-14416), VARS (+4243)
cg00052550	0.092571	0.0235344	8.37439e-05	0.00408662	chr2	238969457	Island	SCLY (-72)
cg00052853	0.0431258	0.0114285	0.000160954	0.00641491	chr3	107645034	N_Shore	CD47 (+164826), BBX (+403212)
cg00053536	-0.0725491	0.0155335	3.00464e-06	0.000386018	chr1	17291209	N_Shore	MFAP2 (+16120), CROCC (+42765)
cg00058696	-0.0413406	0.014095	0.00335709	0.0475634	chr5	132101202	OpenSea	KIF3A (-27873), SEPT8 (+11864)
cg00060796	-0.0272657	0.00871547	0.00175749	0.0313392	chr13	99175814	OpenSea	STK24 (-1563)
cg00061114	-0.144518	0.0221016	6.20212e-11	9.27123e-08	chr2	55593115	OpenSea	MTIF2 (-96801), CCDC88A (+53633)
cg00062454	-0.0825807	0.0141124	4.86799e-09	2.97692e-06	chr1	115032125	OpenSea	SYT6 (-336587), TRIM33 (+21655)
cg00062678	0.0759975	0.0139935	5.60672e-08	1.98237e-05	chr22	32928181	OpenSea	TIMP3 (-269505), FBXO7 (+57519)
cg00063346	-0.0423899	0.0102252	3.38865e-05	0.00219593	chr1	228489289	OpenSea	OBSCN (+93459), TRIM11 (+105251)
cg00063348	0.063819	0.0166708	0.000129088	0.00550594	chr5	138287756	OpenSea	LRRTM2 (-76778), SIL1 (+246330)
cg00063979	0.0515134	0.0151609	0.000679358	0.0167825	chr5	139075286	N_Shore	PSD2 (-100119), CXXC5 (+47410)
cg00064218	0.0918543	0.0181262	4.03119e-07	8.60482e-05	chr9	130922498	N_Shore	C9orf16 (-40)
cg00064250	0.0743767	0.0218972	0.000682205	0.0168302	chr9	130860681	OpenSea	ENSG00000232850 (-29930), SLC25A25 (+30202)
cg00064415	-0.198936	0.0527361	0.000161754	0.00643622	chr17	31325472	OpenSea	SPACA3 (+6586), ASIC2 (+294533)
cg00065071	-0.0361873	0.0108456	0.000848135	0.0194202	chr1	113162105	Island	ST7L (-66), CAPZA1 (+311)
cg00065942	-0.110918	0.0207374	8.8597e-08	2.79068e-05	chr11	67381310	N_Shelf	NDUFV1 (+6988), NUDT8 (+16081)
cg00070241	-0.032135	0.00983246	0.00108211	0.0228606	chr1	2631547	OpenSea	ACTRT2 (-306498), MMEL1 (-67119)
cg00070722	-0.0948467	0.0168001	1.64614e-08	7.7225e-06	chr9	135599950	OpenSea	DDX31 (-54163), AK8 (+154213)
cg00072407	-0.0493572	0.0143518	0.000583637	0.0152212	chr19	12887524	N_Shore	HOOK2 (-1188)
cg00072454	-0.036353	0.00976773	0.000197851	0.00738525	chr21	45593988	OpenSea	C21orf33 (+40502), ICOSLG (+66839)
cg00073751	-0.0411642	0.0129963	0.00153816	0.0287184	chr1	202272261	OpenSea	UBE2T (+38846), LGR6 (+109233)
cg00075597	-0.0525505	0.0115476	5.34498e-06	0.000586813	chr16	22208463	OpenSea	EEF2K (-9139), SDR42E2 (+30846)
cg00076353	0.0820462	0.0251902	0.00112568	0.02347	chr20	442752	Island	TBC1D20 (+444)
cg00078676	-0.127973	0.0236318	6.1186e-08	2.11728e-05	chr2	120949686	OpenSea	TMEM185B (+31297), EPB41L5 (+179106)
cg00080312	-0.0510474	0.0134729	0.000151322	0.00614646	chr3	45730181	N_Shore	SACM1L (-572)
cg00081935	0.071614	0.0204577	0.000464238	0.0130866	chr12	3186906	Island	TSPAN9 (+364)
cg00082271	-0.0341006	0.0115021	0.00302961	0.0445812	chr2	21399104	OpenSea	APOB (-132160)
cg00082732	-0.0372738	0.0122431	0.00233084	0.0376707	chr2	173698844	OpenSea	ENSG00000091436 (-241842), RAPGEF4 (+98276)
cg00082897	-0.103157	0.0171435	1.77402e-09	1.33601e-06	chr22	50967392	Island	SCO2 (-2525)
cg00084591	-0.166281	0.0195003	1.50118e-17	3.05534e-13	chr9	102793395	OpenSea	ERP44 (+67926), STX17 (+124481)
cg00085438	-0.0641301	0.0218497	0.00333489	0.0473697	chr3	152049980	OpenSea	TMEM14E (+8798), MBNL1 (+64152)
cg00086283	0.0444488	0.0113271	8.70504e-05	0.00419485	chr7	158409247	OpenSea	PTPRN2 (-28877), NCAPG2 (+88247)
cg00086429	-0.064111	0.0114001	1.86891e-08	8.56014e-06	chr2	206566025	OpenSea	NRP2 (+18802), INO80D (+384880)
cg00090782	0.108073	0.0265292	4.62646e-05	0.00271923	chr10	43248870	Island	ZNF33B (-114879), BMS1 (-29378)
cg00091633	-0.126207	0.0260714	1.29313e-06	0.000207884	chr3	120170383	Island	FSTL1 (-284)
cg00092682	0.0463568	0.0118683	9.38678e-05	0.00441613	chr6	122727427	OpenSea	HSF2 (+6737), SERINC1 (+65539)
cg00092992	-0.0337505	0.0107828	0.00174796	0.031231	chr1	33596100	S_Shelf	ADC (+49387), TRIM62 (+51166)
cg00097536	-0.0413902	0.011577	0.000349961	0.0108582	chr2	43454476	Island	ZFP36L2 (-729)
cg00099393	-0.0694519	0.0143239	1.24288e-06	0.000201708	chr7	157361621	Island	DNAJB6 (+231962)
cg00099768	0.0547911	0.0160447	0.000638062	0.0161089	chr1	175162136	Island	KIAA0040 (-247)
cg00099976	-0.0207453	0.00676083	0.00215172	0.0357883	chr13	26625273	Island	SHISA2 (-105)
cg00102561	0.120468	0.0242281	6.61821e-07	0.000124752	chr9	138799260	Island	CAMSAP1 (-191)
cg00105306	-0.0395787	0.0114541	0.000549471	0.0146122	chr15	85194978	N_Shelf	WDR73 (+2587), ZSCAN2 (+50743)
cg00108098	-0.0449063	0.0149185	0.00261157	0.0405033	chr3	122637664	N_Shelf	SEMA5B (+57316), DIRC2 (+124023)
cg00108459	-0.048291	0.0155794	0.00193743	0.033393	chr10	71123414	OpenSea	TACR2 (+53208), HK1 (+74915)
cg00110519	0.0399379	0.0131435	0.00237682	0.0381331	chr7	50823786	OpenSea	GRB10 (-23737), COBL (+560709)
cg00110623	-0.0869167	0.0196787	1.0018e-05	0.00092207	chr5	150461116	S_Shore	TNIP1 (-120)
cg00111253	-0.0702563	0.0171515	4.19967e-05	0.00254798	chr17	62502038	Island	CEP95 (-667), DDX5 (+600)
cg00112465	-0.0384254	0.00999661	0.000121125	0.00526937	chr3	128719999	Island	EFCC1 (-472)
cg00116289	-0.0738493	0.0177324	3.11829e-05	0.00207163	chr5	32380243	OpenSea	MTMR12 (-67129), ZFR (+64623)
cg00117005	0.0342317	0.00680622	4.91831e-07	9.96932e-05	chr6	33288995	Island	ZBTB22 (-3484)
cg00118584	0.103728	0.0330508	0.00169857	0.0306486	chr15	99559021	Island	SYNM (-86264), PGPEP1L (-10231)
cg00120887	-0.0530658	0.0107792	8.52446e-07	0.000150868	chr10	111644393	OpenSea	XPNPEP1 (+38917)
cg00121562	-0.075177	0.0149823	5.22911e-07	0.000104393	chr3	196014011	N_Shore	PCYT1A (+572)
cg00122951	-0.102674	0.0306336	0.000803214	0.0187501	chr9	35731603	N_Shore	CREB3 (-728), TLN1 (+788)
cg00124045	-0.0632449	0.0111637	1.46814e-08	7.02751e-06	chr10	134735893	N_Shore	NKX6-2 (-136338), TTC40 (+20195)
cg00124134	0.0630774	0.0177761	0.000387523	0.0116221	chr1	40038252	N_Shelf	PABPC4 (+3820), BMP8A (+80935)
cg00124488	0.0881131	0.0288362	0.00224576	0.0367654	chr6	31509762	Island	DDX39B (+462)
cg00125048	0.0513485	0.0146491	0.000456206	0.0129431	chr5	176023439	N_Shore	GPRIN1 (+13694), CDHR2 (+53928)
cg00125394	0.100717	0.0175552	9.62727e-09	5.10131e-06	chr8	42911645	Island	FNTA (+350)
cg00127036	-0.161434	0.0343664	2.6343e-06	0.000348386	chr5	176449346	N_Shore	ZNF346 (-350)
cg00129883	-0.0596817	0.0204566	0.00352876	0.049069	chr12	124313877	OpenSea	DNAH10 (+66836), CCDC92 (+143493)
cg00133116	-0.0714019	0.0215483	0.000921114	0.0205269	chr2	3149709	OpenSea	MYT1L (-814822), TRAPPC12 (-233747)
cg00133476	-0.0421515	0.0105666	6.63185e-05	0.00348618	chr17	80266884	OpenSea	CSNK1D (-35278), CD7 (+8593)
cg00134843	-0.0846932	0.0276808	0.00221601	0.036446	chr17	76374495	Island	PGS1 (-225)
cg00135888	-0.0430979	0.0120316	0.000340884	0.0106734	chr11	57407543	OpenSea	YPEL4 (+9873), SERPING1 (+42553)
cg00136470	-0.0519322	0.0114928	6.22291e-06	0.000653117	chr12	2966630	OpenSea	NRIP2 (-22441), FOXM1 (+19521)
cg00137202	-0.13902	0.023802	5.19944e-09	3.13851e-06	chr1	18025324	S_Shore	ACTL8 (-56483), ARHGEF10L (+158995)
cg00137492	-0.11713	0.0165844	1.63317e-12	5.04419e-09	chr15	42971837	OpenSea	CDAN1 (+57486), STARD9 (+103981)
cg00138804	-0.0513911	0.0110739	3.4716e-06	0.000429743	chr7	57706707	OpenSea	ZNF716 (+196825)
cg00141522	-0.060451	0.0140169	1.61263e-05	0.00129804	chr1	94146926	Island	BCAR3 (+165779), FNBP1L (+233239)
cg00142239	-0.0657784	0.0197925	0.00088929	0.0200525	chr8	1508017	N_Shore	CLN8 (-203910), DLGAP2 (+58486)
cg00142999	-0.105439	0.0222734	2.20318e-06	0.000306109	chr10	88228103	OpenSea	GRID1 (-101869), WAPAL (+53468)
cg00144414	0.042286	0.0131101	0.00125777	0.0252185	chr16	89203153	OpenSea	CDH15 (-35021), ACSF3 (+42937)
cg00147307	0.0509571	0.0152409	0.000827465	0.0191145	chr1	42125463	N_Shore	EDN2 (-175122), HIVEP3 (+258705)
cg00147578	0.0600533	0.0163169	0.000232842	0.00826092	chr12	120730932	OpenSea	PXN (-27370), SIRT4 (-9191)
cg00148252	-0.0374121	0.0121975	0.00216083	0.035885	chr4	89906159	OpenSea	NAP1L5 (-286774), FAM13A (+72163)
cg00148325	0.0433794	0.0116037	0.000185187	0.00705654	chr17	72244451	OpenSea	DNAI2 (-33199), TTYH2 (+34799)
cg00148618	-0.0397834	0.0131694	0.00252025	0.0395901	chr1	159819894	OpenSea	C1orf204 (+5242), SLAMF8 (+23355)
cg00150168	-0.0396664	0.0110119	0.000315599	0.0101397	chr2	23064551	OpenSea	KLHL29 (-543536)
cg00152777	-0.0465221	0.0136501	0.000653972	0.0163718	chr11	60638190	OpenSea	ZP1 (+3156), PRPF19 (+35869)
cg00153306	-0.0320247	0.00990872	0.00122938	0.0248608	chr3	46741492	N_Shore	TMIE (-1330)
cg00154119	-0.0519911	0.00963428	6.79639e-08	2.283e-05	chr15	68174054	N_Shelf	PIAS1 (-172462), SKOR1 (+62013)
cg00156633	0.0836362	0.025676	0.00112451	0.0234524	chr5	148034578	S_Shore	HTR4 (-863)
cg00160183	0.0729572	0.0191534	0.000139477	0.00581039	chr13	28551730	Island	CDX2 (-6455), URAD (+11060)
cg00160464	-0.0583924	0.0178754	0.00108834	0.0229459	chr5	167242169	OpenSea	WWC1 (-476985), TENM2 (+530366)
cg00163171	-0.0687512	0.0177689	0.000109199	0.00490347	chr12	31963379	OpenSea	BICD1 (-296783), H3F3C (-18205)
cg00164038	-0.0650628	0.0185385	0.000448767	0.0128015	chr6	33228770	OpenSea	VPS52 (+10900), RING1 (+52499)
cg00164583	-0.0455076	0.00751695	1.41293e-09	1.11929e-06	chr16	88554420	Island	ZC3H18 (-82368), ZFPM1 (+34696)
cg00166030	0.150239	0.0276691	5.64064e-08	1.9917e-05	chr2	201676216	Island	BZW1 (-862)
cg00166262	-0.0581248	0.0151818	0.000128886	0.00550011	chr11	77085836	OpenSea	GDPD4 (-87374), PAK1 (+99268)
cg00166355	-0.0468627	0.0113373	3.5729e-05	0.00228106	chr11	118497472	OpenSea	PHLDB1 (+20318), TREH (+52908)
cg00170564	-0.0506864	0.0132241	0.000126651	0.00543086	chr12	107714106	Island	PWP1 (-365402), BTBD11 (+1917)
cg00171161	-0.0768967	0.0144595	1.04881e-07	3.14867e-05	chr4	88343636	N_Shore	NUDT9 (-97)
cg00171942	-0.061762	0.0187074	0.000961787	0.0211261	chr1	34088611	N_Shore	HMGB4 (-237489), ZSCAN20 (+150366)
cg00177013	-0.0404641	0.0117827	0.000594319	0.0154016	chr20	62339100	Island	ZGPAT (-341), ARFRP1 (-91)
cg00178359	0.0851215	0.0158603	8.0083e-08	2.58088e-05	chr16	56659460	Island	MT1E (+74)
cg00178429	-0.0460938	0.0120783	0.000135494	0.00569864	chr8	103668860	Island	KLF10 (-731)
cg00178562	0.0415238	0.0142748	0.00362712	0.0499167	chr1	16966354	OpenSea	CROCC (-282090), NBPF1 (-26373)
cg00179844	-0.0385558	0.0120958	0.00143492	0.0274495	chr2	98530285	OpenSea	TMEM131 (+82068), ZAP70 (+200263)
cg00181263	-0.0587292	0.015264	0.000119297	0.00521499	chr2	237173812	OpenSea	ASB18 (-825)
cg00182149	0.0503551	0.015949	0.00159264	0.0293972	chr19	18760578	N_Shore	CRTC1 (-33909), KLHL26 (+12804)
cg00182393	-0.0403679	0.0125617	0.00131096	0.0258983	chr13	106381542	OpenSea	DAOA (+262951), EFNB2 (+805919)
cg00182761	0.0307411	0.00836655	0.000238515	0.00839474	chr9	139846862	N_Shore	LCN12 (+83)
cg00183569	-0.0879931	0.0118208	9.77361e-14	4.97304e-10	chr20	2541221	S_Shore	NOP56 (-91569), TMC2 (+23969)
cg00186575	0.0499236	0.0124075	5.72982e-05	0.00315043	chr1	54642648	OpenSea	CDCP2 (-23206), CYB5RL (+19518)
cg00187451	-0.0505851	0.0165138	0.00218991	0.0361757	chr11	27603188	OpenSea	LIN7C (-74869), BDNF (+119411)
cg00193894	0.0545316	0.0135894	6.00003e-05	0.00324849	chr8	21955611	OpenSea	NUDT18 (+11320), DMTN (+38895)
cg00195828	-0.0844987	0.0259747	0.00114147	0.0236797	chr8	8680903	OpenSea	MFHAS1 (+70251), CLDN23 (+121456)
cg00198729	0.0690212	0.01576	1.18939e-05	0.00104245	chr17	42020748	OpenSea	PPY (-1107)
cg00200667	-0.0903137	0.0164271	3.84416e-08	1.49949e-05	chr17	46753282	N_Shelf	HOXB9 (-49444), PRAC1 (+46601)
cg00200916	-0.0517412	0.0162352	0.00143768	0.0274852	chr9	98823593	OpenSea	ERCC6L2 (+185611), HSD17B3 (+240840)
cg00203461	-0.0648753	0.0121446	9.19801e-08	2.86878e-05	chr10	70287181	Island	SLC25A16 (+49)
cg00204249	-0.0693187	0.0171114	5.0996e-05	0.00290981	chr17	76425249	S_Shelf	PGS1 (+50529), DNAH17 (+148226)
cg00213295	-0.0544054	0.0131233	3.38759e-05	0.00219578	chr17	32925561	OpenSea	TMEM132E (+17794), CCT6B (+362966)
cg00215224	0.138164	0.0392923	0.000437579	0.0125933	chr15	35839876	S_Shore	DPH6 (-1508)
cg00216435	0.0353965	0.00963473	0.000238928	0.00840509	chr5	143268144	OpenSea	HMHB1 (+76419), YIPF5 (+282078)
cg00216504	0.065885	0.0198942	0.000927069	0.0206156	chr7	91763516	Island	CYP51A1 (+327)
cg00216659	-0.0388399	0.0123994	0.00173376	0.0310605	chr2	196521989	Island	SLC39A10 (+519)
cg00217442	-0.066143	0.0149171	9.24789e-06	0.000870467	chr8	23022694	S_Shore	TNFRSF10D (-1152)
cg00218406	0.171558	0.0450542	0.000140198	0.00583035	chr6	31431407	OpenSea	HLA-B (-106444), MICB (-34484)
cg00218649	0.0650582	0.0156285	3.14385e-05	0.00208373	chr5	180238208	Island	MGAT1 (-1380)
cg00218840	-0.0709851	0.0200509	0.000399769	0.0118617	chr1	228787343	S_Shore	RHOU (-83480), RNF187 (+112582)
cg00219833	0.102992	0.0296929	0.000523233	0.0141406	chr14	52780896	Island	PTGER2 (-216)
cg00219956	-0.173247	0.0235172	1.74756e-13	7.58006e-10	chr16	30794205	Island	ZNF629 (+4317), RNF40 (+20888)
cg00220335	-0.0541621	0.0120833	7.38152e-06	0.000740171	chr5	1343783	N_Shore	TERT (-48622), CLPTM1L (+1430)
cg00220769	-0.0408642	0.00874975	3.00722e-06	0.00038625	chr6	153305382	S_Shore	FBXO5 (-1230)
cg00221445	-0.0594119	0.0192639	0.00204165	0.0345696	chr8	74183964	OpenSea	SBSPON (-178458), RPL7 (+22168)
cg00223877	-0.0623099	0.0175142	0.000374153	0.0113509	chr3	53290290	S_Shore	TKT (-253)
cg00224299	0.0550752	0.0142864	0.000115694	0.00510216	chr1	26185997	Island	AUNIP (-95)
cg00228144	-0.0985442	0.0155636	2.42461e-10	2.77716e-07	chr11	63551684	OpenSea	MARK2 (-54715), RTN3 (+102730)
cg00228640	-0.0430424	0.0128224	0.00078843	0.0185239	chr4	17421224	OpenSea	LDB2 (-520793), QDPR (+92632)
cg00228735	-0.0406852	0.0130549	0.00183027	0.0321794	chr7	131304505	OpenSea	PODXL (-63140), PLXNA4 (+957554)
cg00230302	-0.0401077	0.0130719	0.0021532	0.0358028	chr9	21802598	Island	ENSG00000264545 (-36), MTAP (+57)
cg00230689	0.0483081	0.0146567	0.000980798	0.0214092	chr7	26368063	OpenSea	SNX10 (+36521), SKAP2 (+536298)
cg00232827	-0.0989941	0.0256169	0.000111358	0.00497169	chr5	172096764	Island	NEURL1B (+28496), DUSP1 (+101433)
cg00234293	-0.0453194	0.0114114	7.14453e-05	0.00367345	chr9	2015104	Island	SMARCA2 (-6840), DMRT2 (+964751)
cg00234655	-0.0581841	0.0133953	1.40144e-05	0.00117096	chr18	78007841	S_Shelf	PARD6G (-2413)
cg00235934	-0.0445594	0.0138851	0.00133124	0.0261499	chr3	193765230	OpenSea	HES1 (-88703), OPA1 (+454298)
cg00236696	-0.081802	0.0206949	7.72528e-05	0.00387565	chr12	104458385	Island	HCFC2 (+151)
cg00237631	-0.0824534	0.0249118	0.000933603	0.0207197	chr7	25896850	Island	NPVF (-628746), NFE2L3 (-295009)
cg00238391	-0.0461112	0.0101247	5.25567e-06	0.000579777	chr7	150977475	S_Shelf	NUB1 (-61321), SMARCD3 (-31417)
cg00239742	-0.0566924	0.0194817	0.00361392	0.0497957	chr8	1339852	N_Shore	TDRP (-844072), DLGAP2 (-109679)
cg00240246	-0.0563235	0.0139662	5.51088e-05	0.00306885	chr10	126168085	OpenSea	LHPP (+17682), FAM53B (+264533)
cg00244634	0.108841	0.0304313	0.000348087	0.0108234	chr12	100661419	Island	DEPDC4 (-563), SCYL2 (+258)
cg00249938	-0.0745589	0.0129809	9.26168e-09	4.94313e-06	chr14	25590839	OpenSea	STXBP6 (-71337)
cg00252543	-0.0847449	0.0203394	3.09268e-05	0.00206101	chr9	137821044	OpenSea	OLFM1 (-146321), FCN1 (-11236)
cg00253228	-0.0349775	0.0106517	0.00102439	0.0220574	chr8	145025610	S_Shore	PLEC (-567)
cg00253401	-0.0724248	0.0244105	0.00300766	0.04437	chr9	102274191	OpenSea	NR4A3 (-314817), SEC61B (+289609)
cg00256155	-0.102746	0.0273551	0.000172647	0.00673719	chr1	47915647	Island	FOXD2 (+13959), TRABD2B (+546919)
cg00257474	-0.05997	0.0175446	0.00063049	0.01599	chr19	56652107	N_Shore	ZNF444 (-448)
cg00259584	0.214098	0.0430247	6.48522e-07	0.000122887	chr2	106986308	OpenSea	UXS1 (-175514), RGPD3 (+98523)
cg00261592	-0.067278	0.0147941	5.42548e-06	0.000592784	chr5	149659812	OpenSea	CAMK2A (+9379), SLC6A7 (+90293)
cg00266647	-0.0551576	0.0156898	0.000438923	0.0126137	chr12	976027	OpenSea	RAD52 (+82860), WNK1 (+113939)
cg00267451	0.0553127	0.0171733	0.0012781	0.025475	chr17	1069190	OpenSea	ABR (+13977), TIMM22 (+168834)
cg00268322	-0.0486749	0.0134556	0.000297531	0.00974338	chr3	126237562	OpenSea	UROC1 (-967)
cg00269659	-0.0343932	0.0110061	0.00177853	0.0315924	chr16	27729685	OpenSea	KIAA0556 (+168213), GSG1L (+345144)
cg00269725	-0.0794025	0.0206176	0.000117545	0.00516285	chr6	156983315	OpenSea	ARID1B (-115747)
cg00271211	0.0487564	0.0114392	2.02409e-05	0.00152651	chr10	607546	OpenSea	DIP2C (+128059), ZMYND11 (+427123)
cg00271390	0.0400225	0.0135923	0.00323486	0.0464529	chr9	124971796	N_Shelf	NDUFA8 (-49699), LHX6 (+19327)
cg00272343	-0.0530733	0.0147689	0.000326166	0.0103609	chr10	3584776	OpenSea	PITRM1 (-369774), KLF6 (+242690)
cg00275125	-0.0712328	0.0211236	0.000745717	0.0178624	chr10	82103041	OpenSea	DYDC2 (-1459)
cg00277233	0.126279	0.0386658	0.00109117	0.0229801	chr4	54229634	N_Shelf	SCFD2 (+2607), RASL11B (+501178)
cg00277591	0.0418728	0.0123024	0.000664952	0.0165495	chr17	4079652	OpenSea	CYB5D2 (+33103), ANKFY1 (+87489)
cg00278392	-0.0417556	0.0123279	0.000706375	0.0172199	chr6	16802505	OpenSea	STMND1 (-299983), ATXN1 (-40819)
cg00279778	-0.0745478	0.0124038	1.85442e-09	1.37954e-06	chr22	45102452	S_Shelf	ARHGAP8 (+4071), PHF21B (+303128)
cg00280548	0.0902867	0.0297624	0.00241671	0.038568	chr10	70587131	Island	STOX1 (-166)
cg00280609	-0.0494087	0.0114351	1.55481e-05	0.00126549	chr1	45250840	N_Shore	BEST4 (+2536), RPS8 (+9732)
cg00280922	0.0444247	0.0132921	0.000831237	0.019171	chr14	74226427	Island	ELMSAN1 (+573)
cg00280984	0.0579087	0.0194987	0.00297925	0.0441059	chr16	4406833	OpenSea	VASN (-15015), PAM16 (-5461)
cg00281333	-0.0848596	0.0135327	3.59445e-10	3.80928e-07	chr1	40203613	N_Shore	PPIE (-959)
cg00281680	-0.0258263	0.00880154	0.00334307	0.0474403	chr3	126097532	OpenSea	KLF15 (-21248), CCDC37 (-16249)
cg00282216	-0.0334733	0.0101856	0.00101504	0.0219102	chr8	145823653	Island	LRRC24 (-71252), ARHGAP39 (+7430)
cg00285950	0.0839141	0.0138706	1.4505e-09	1.14109e-06	chr12	53645759	Island	MFSD5 (+390)
cg00287012	-0.0575733	0.0135396	2.11654e-05	0.00157484	chr18	21593174	N_Shore	CABYR (-125767), LAMA3 (+323768)
cg00287831	0.0433973	0.0146677	0.00308931	0.045135	chr3	184081167	Island	CLCN2 (-1729), POLR2H (+1662)
cg00290498	-0.0506165	0.0101108	5.55267e-07	0.000109259	chr5	1230850	N_Shore	SLC6A18 (+5381), TERT (+64311)
cg00291316	-0.0405893	0.00592669	7.45989e-12	1.65402e-08	chr8	10469891	Island	RP1L1 (+42720), PRSS55 (+86836)
cg00291424	-0.0818098	0.0210206	9.94695e-05	0.00459792	chr9	92762136	OpenSea	GADD45G (+542209), DIRAS2 (+643249)
cg00292435	-0.065684	0.0135746	1.30655e-06	0.000209177	chr9	91925643	Island	CKS2 (-469)
cg00292662	-0.0702197	0.0156213	6.95285e-06	0.000706739	chr22	38071168	N_Shore	LGALS1 (-446)
cg00292701	-0.0939979	0.0182251	2.50122e-07	6.09948e-05	chr4	10463590	Island	ZNF518B (-4607)
cg00296378	-0.0810254	0.0195474	3.39705e-05	0.00220082	chr12	49177153	Island	ADCY6 (+758)
cg00297737	-0.102813	0.0224023	4.4458e-06	0.000515844	chr8	97273749	Island	PTDSS1 (-193), MTERFD1 (+67)
cg00297767	-0.0267178	0.00701624	0.000140103	0.00582792	chr21	40721426	Island	HMGN1 (-301)
cg00298796	0.0479551	0.0137958	0.000508846	0.0138908	chr8	107670358	Island	ABRA (+112114), OXR1 (+210207)
cg00301679	-0.059305	0.0183042	0.00119544	0.0244109	chr7	150817013	Island	AGAP3 (+33185), GBX1 (+47621)
cg00302479	-0.09811	0.0199144	8.36832e-07	0.000149001	chr2	113931538	OpenSea	PSD4 (-9)
cg00302575	-0.057394	0.0146432	8.87333e-05	0.00425015	chr4	75515574	OpenSea	AREGB (+34946), BTC (+204321)
cg00302793	-0.0447143	0.0119422	0.000180959	0.00695177	chr4	102268125	Island	PPP3CA (+511)
cg00303641	-0.129092	0.022605	1.12457e-08	5.74417e-06	chr16	23712764	OpenSea	ERN2 (+12056), PLK1 (+22622)
cg00303723	0.0905291	0.0165716	4.6843e-08	1.7278e-05	chr19	18304398	Island	MPV17L2 (+407)
cg00305996	0.0795985	0.0236116	0.000748522	0.0179053	chr2	227655319	N_Shore	IRS1 (+9155)
cg00308823	0.036653	0.0103458	0.000395887	0.0117826	chr19	54877455	OpenSea	LAIR1 (-892)
cg00310044	-0.0818564	0.0229379	0.00035889	0.0110446	chr1	45826423	OpenSea	MUTYH (-20364), TESK2 (+130414)
cg00310855	-0.0905154	0.0225827	6.11922e-05	0.00329305	chr11	64879153	Island	TM7SF2 (-172)
cg00313545	0.0507496	0.0163157	0.00186791	0.0326064	chr11	12158816	OpenSea	MICALCL (-149630), MICAL2 (+26679)
cg00313876	-0.0485341	0.0160432	0.00248463	0.039248	chr13	45564444	S_Shore	NUFIP1 (-827)
cg00313973	-0.0580109	0.0122798	2.31159e-06	0.000316682	chr10	99186293	Island	PGAM1 (+377)
cg00315487	0.061541	0.0132686	3.51627e-06	0.000434276	chr3	44906755	S_Shelf	TGM4 (-9347), TMEM42 (+3395)
cg00315606	0.0947478	0.0248242	0.000135218	0.00569154	chr7	26239563	Island	CBX3 (-1218), HNRNPA2B1 (+802)
cg00315628	-0.100595	0.0143911	2.74663e-12	7.81425e-09	chr1	245297880	OpenSea	KIF26B (-20406), EFCAB2 (+164710)
cg00318699	0.040898	0.0130881	0.00177907	0.0315999	chr2	100859029	OpenSea	AFF3 (-136985), LONRF2 (+80165)
cg00319449	0.133255	0.0384087	0.000521635	0.0141195	chr10	77169139	Island	C10orf11 (-373379), ZNF503 (-7476)
cg00321115	-0.0748495	0.0185619	5.52042e-05	0.00307231	chr13	28942568	OpenSea	FLT1 (+126663), PAN3 (+229926)
cg00321286	0.149137	0.0423744	0.000432361	0.0124952	chr2	145109155	OpenSea	GTDC1 (-115849), ZEB2 (+169465)
cg00323316	-0.0838202	0.0275855	0.00237707	0.0381356	chr16	66785861	Island	DYNC1LI2 (-161)
cg00324023	0.0533206	0.016979	0.00168729	0.0305168	chr1	145583075	OpenSea	NUDT17 (+6363), PIAS3 (+7087)
cg00324438	-0.0693392	0.0126731	4.46596e-08	1.67327e-05	chr16	74901723	OpenSea	FA2H (-93001), WDR59 (+117322)
cg00328720	0.0546278	0.0130154	2.70279e-05	0.00187577	chr8	28562890	S_Shelf	EXTL3 (+4047), INTS9 (+184590)
cg00329201	-0.0264103	0.00837134	0.00160581	0.029552	chr11	75994373	OpenSea	WNT11 (-76798), PRKRIR (+97612)
cg00330936	-0.203845	0.0473228	1.65075e-05	0.00131995	chr16	10837683	Island	NUBP1 (-18)
cg00331343	-0.0416199	0.0109055	0.000135401	0.00569593	chr3	136581031	Island	NCK1 (-18)
cg00331580	-0.0290719	0.00995037	0.00348132	0.0486386	chr1	249152158	N_Shore	ZNF692 (+900)
cg00333985	0.0767932	0.0234046	0.00103396	0.0221931	chr7	65338708	S_Shore	VKORC1L1 (+455)
cg00335957	-0.105135	0.0152988	6.32606e-12	1.48124e-08	chr5	64356187	OpenSea	CWC27 (+291431), ADAMTS6 (+421559)
cg00336934	-0.115852	0.0236089	9.24189e-07	0.000159784	chr15	28369063	OpenSea	OCA2 (-24560), HERC2 (+198234)
cg00337090	-0.0510942	0.0138043	0.000214471	0.0078228	chr8	23433037	S_Shelf	SLC25A37 (+46720), NKX3-1 (+107402)
cg00338479	-0.030829	0.00997161	0.00199028	0.0340126	chr1	38551357	OpenSea	POU3F1 (-38908), RRAGC (+774137)
cg00339488	-0.0657173	0.0127759	2.69164e-07	6.44115e-05	chr4	155254194	Island	SFRP2 (-543923), DCHS2 (+58254)
cg00339806	-0.0554038	0.0175242	0.00156926	0.0290945	chr1	164672459	OpenSea	PBX1 (+143588), LMX1A (+653492)
cg00339980	-0.0401985	0.0100589	6.43409e-05	0.00340934	chr18	8951604	OpenSea	NDUFV2 (-151023), SOGA2 (+234236)
cg00340921	0.0895684	0.0266242	0.000767724	0.0182006	chr19	7600526	Island	PNPLA6 (+891)
cg00341950	0.094158	0.0258551	0.000270782	0.00914938	chr11	1431735	Island	BRSK2 (-646)
cg00343305	0.0542314	0.0144589	0.000176319	0.00682847	chr16	22104151	OpenSea	VWA3A (+289)
cg00345375	0.0553554	0.0170611	0.00117644	0.024154	chr10	104220510	N_Shore	TMEM180 (-641)
cg00346801	0.067935	0.015457	1.10727e-05	0.000990102	chr4	7114411	OpenSea	SORCS2 (-79853), GRPEL1 (-44488)
cg00347206	0.0557547	0.0157556	0.000402066	0.0119079	chr20	33337632	OpenSea	TP53INP2 (+45539), NCOA6 (+71809)
cg00347662	0.0440221	0.0133481	0.000973721	0.0213051	chr14	105735897	N_Shelf	PACS2 (-45183), BTBD6 (+20987)
cg00351781	0.0565481	0.0175308	0.00125688	0.0252082	chr17	17709007	N_Shelf	SREBF1 (+31293), RAI1 (+124221)
cg00354996	-0.109965	0.0277339	7.33932e-05	0.00374378	chr12	3280127	OpenSea	PRMT8 (-320274), TSPAN9 (+93585)
cg00355089	-0.0531955	0.0131571	5.27508e-05	0.00297681	chr17	27053983	Island	NEK8 (-1814), TLCD1 (-758)
cg00363465	0.0509493	0.0171441	0.00296042	0.0439262	chr16	30569976	Island	ZNF764 (-393), ENSG00000260869 (-377)
cg00364281	-0.0833094	0.0202782	3.98548e-05	0.00245845	chr22	37654641	N_Shore	CYTH4 (-23782), RAC2 (-14332)
cg00367659	-0.0682405	0.0135366	4.62691e-07	9.53943e-05	chr17	33288544	Island	CCT6B (-17), ZNF830 (-4)
cg00371134	-0.077596	0.017758	1.24451e-05	0.00107586	chr1	77912654	OpenSea	AK5 (+164919), ZZZ3 (+235688)
cg00372169	-0.0533845	0.0147332	0.000290745	0.00959437	chr3	40547346	N_Shore	ZNF620 (-183)
cg00373665	-0.0503755	0.0120021	2.70206e-05	0.00187548	chr1	234735703	Island	TARBP1 (-120855), IRF2BP2 (+9567)
cg00374173	0.0770687	0.0170921	6.51297e-06	0.000675433	chr19	47996733	OpenSea	KPTN (-9209), NAPA (+21763)
cg00376129	0.0632457	0.0212763	0.00295304	0.0438594	chr3	61547524	Island	PTPRG (-60)
cg00378999	-0.0584369	0.0176654	0.000939699	0.0208101	chr11	3246380	OpenSea	MRGPRG (-6338), MRGPRE (+7235)
cg00380725	0.0638116	0.0159619	6.39481e-05	0.00339394	chr5	95997859	Island	CAST (-81)
cg00381076	-0.0471879	0.0145399	0.00117286	0.0241063	chr18	51884797	Island	STARD6 (-464), C18orf54 (-157)
cg00381736	-0.0604496	0.0174295	0.000523897	0.0141509	chr2	33516681	OpenSea	RASGRP3 (-184613), LTBP1 (+344643)
cg00381968	-0.0670727	0.0203432	0.000977053	0.0213476	chr15	31558766	OpenSea	TRPM1 (-105291), KLF13 (-60291)
cg00385983	-0.0797329	0.0170572	2.94739e-06	0.000380605	chr11	100306916	OpenSea	ARHGAP42 (-251490)
cg00386034	0.12383	0.0376792	0.00101467	0.0219057	chr6	44191288	Island	SLC29A1 (-74)
cg00388881	-0.0721247	0.0132117	4.78466e-08	1.75585e-05	chr6	44215553	Island	HSP90AB1 (-49)
cg00389672	-0.0737345	0.0154577	1.84153e-06	0.000267181	chr17	28113336	OpenSea	CORO6 (-163420), SSH2 (+143833)
cg00391320	-0.10588	0.0153852	5.90413e-12	1.40314e-08	chr12	112127825	S_Shelf	BRAP (-4036), ACAD10 (+3946)
cg00395210	0.112411	0.0212246	1.18199e-07	3.4342e-05	chr12	48592465	Island	OR10AD1 (+4704), C12orf68 (+15100)
cg00395929	-0.0700503	0.0199317	0.000440562	0.0126469	chr15	57181938	S_Shelf	ZNF280D (-156152), TCF12 (-28882)
cg00395990	-0.0951191	0.0234833	5.11081e-05	0.0029142	chr11	119054921	OpenSea	PDZD3 (-1267)
cg00397376	-0.0465815	0.0137107	0.000680155	0.0167938	chr14	101341611	OpenSea	RTL1 (+9572), DLK1 (+148448)
cg00397616	-0.0609316	0.0127695	1.8274e-06	0.000265859	chr3	133428283	OpenSea	TOPBP1 (-47547), TF (-36516)
cg00397678	-0.0469996	0.0121246	0.000106019	0.00480442	chr3	194067480	OpenSea	CPN2 (+4576), HES1 (+213547)
cg00398276	0.0487418	0.0143689	0.000693407	0.0170126	chr7	20837918	Island	SP4 (-629733), SP8 (-11414)
cg00399650	-0.0522754	0.0147001	0.000376372	0.0113932	chr7	141402322	S_Shore	KIAA1147 (-370)
cg00400262	-0.0205954	0.00601551	0.000617732	0.0157806	chr16	89917074	Island	TCF25 (-22945), SPIRE2 (+22159)
cg00402108	-0.0413691	0.0121922	0.000691147	0.0169769	chr12	119771784	N_Shore	CCDC60 (-732)
cg00402311	-0.180068	0.0255788	1.92587e-12	5.81249e-09	chr8	62282815	OpenSea	CLVS1 (+82302), ASPH (+344302)
cg00405078	-0.0320881	0.00759557	2.39382e-05	0.00171616	chr6	34504890	OpenSea	SPDEF (+19200), PACSIN1 (+22227)
cg00408567	0.057639	0.0161544	0.000359699	0.0110631	chr5	153785262	S_Shore	SAP30L (-40254), GALNT10 (+214973)
cg00409183	0.131281	0.0409537	0.00134779	0.0263544	chr15	85291729	S_Shore	ZNF592 (-34155), SEC11A (-31783)
cg00411300	-0.107852	0.0248104	1.37988e-05	0.00115862	chr11	19262578	Island	E2F8 (+588)
cg00412931	0.0585233	0.0183526	0.00142847	0.0273688	chr14	50473773	S_Shelf	VCPKMT (+109501), ARF6 (+113964)
cg00415665	0.0924164	0.0248938	0.000205281	0.00758201	chr8	123875036	OpenSea	ZHX2 (+81404), DERL1 (+179626)
cg00415763	-0.0520003	0.0134475	0.000110219	0.0049359	chr16	66984264	S_Shore	CES3 (-10875), CES2 (+15902)
cg00417165	0.0744727	0.0155798	1.7523e-06	0.000257864	chr14	75079321	Island	LTBP2 (-288)
cg00417963	0.0458437	0.0140144	0.00107095	0.0227101	chr7	1529251	N_Shelf	MICALL2 (-30114), INTS1 (+14751)
cg00419759	-0.0446252	0.0121422	0.000237648	0.00837526	chr1	114301964	Island	PHTF1 (+133)
cg00420348	0.0739338	0.017301	1.92525e-05	0.00147239	chr11	830190	Island	CD151 (-2652)
cg00423811	-0.0616263	0.0184743	0.000850595	0.0194563	chr7	157359579	N_Shore	DNAJB6 (+229920)
cg00423987	-0.106703	0.0180829	3.61752e-09	2.34023e-06	chr2	47712095	OpenSea	MSH2 (+81988), KCNK12 (+85982)
cg00424677	0.110393	0.0265431	3.1965e-05	0.00210806	chr19	32836465	Island	ZNF507 (-34)
cg00425678	-0.0525894	0.0171411	0.00215474	0.0358186	chr13	81226644	N_Shelf	SPRY2 (-312851)
cg00429477	0.130809	0.0183811	1.10692e-12	3.57168e-09	chr12	6798907	Island	ZNF384 (-232)
cg00429739	-0.0603631	0.0142558	2.29281e-05	0.00166479	chr20	10984108	OpenSea	BTBD3 (-887367), JAG1 (-329415)
cg00430945	-0.0689752	0.016651	3.4366e-05	0.00221975	chr19	49617309	N_Shore	LIN7B (-308)
cg00432059	0.0906069	0.0303023	0.00278886	0.0422695	chr19	20012489	S_Shore	ZNF93 (+620)
cg00435006	-0.0500331	0.013336	0.000175623	0.00681246	chr16	1877199	Island	HAGH (-5), FAHD1 (+232)
cg00437879	0.0815685	0.0246925	0.000955301	0.0210354	chr10	92619295	S_Shore	HTR7 (-1841)
cg00441898	0.0701966	0.0151472	3.58133e-06	0.000439749	chr16	3989076	Island	CREBBP (-58350), ADCY9 (+177109)
cg00443194	-0.0274498	0.00717454	0.000130242	0.00553896	chr7	149198965	S_Shelf	ZNF746 (-4068)
cg00446470	0.0571985	0.0194751	0.00331396	0.0471588	chr6	34394098	S_Shore	RPS10-NUDT3 (-274), RPS10 (-197)
cg00447867	-0.0640401	0.0094955	1.53812e-11	2.94112e-08	chr2	120438247	S_Shore	PTPN4 (-78959), TMEM177 (+1505)
cg00448082	0.0669609	0.0172111	0.000100007	0.00461498	chr12	57836845	OpenSea	INHBE (-12258), INHBC (+8303)
cg00448889	-0.0962398	0.0162649	3.27792e-09	2.18097e-06	chr15	60714492	OpenSea	ANXA2 (-24309), NARG2 (+56851)
cg00449068	-0.161514	0.0198818	4.52239e-16	5.52264e-12	chr6	107403532	OpenSea	BEND3 (+32103), C6orf203 (+54126)
cg00451058	0.0492492	0.0144118	0.000632496	0.0160221	chr18	32820661	N_Shore	ZNF397 (-339)
cg00456162	-0.105775	0.019121	3.1686e-08	1.29579e-05	chr13	96706773	S_Shore	UGGT2 (-1137)
cg00457082	-0.0657133	0.0219262	0.00272627	0.0416413	chr1	171590806	OpenSea	MYOC (+31016), PRRC2C (+136112)
cg00457234	-0.0498864	0.014677	0.00067643	0.0167314	chr3	50398640	S_Shore	TMEM115 (-1600)
cg00458739	-0.0654758	0.0175731	0.000194614	0.00730309	chr8	37628515	OpenSea	GPR124 (-26258), PROSC (+8405)
cg00459116	-0.0571386	0.0160221	0.00036214	0.0111165	chr1	247112228	OpenSea	AHCTF1 (-17503), ZNF695 (+59129)
cg00460091	0.0534763	0.0179335	0.00286444	0.0430225	chr11	62239257	OpenSea	SCGB1A1 (+52751), AHNAK (+75049)
cg00461753	0.0606792	0.0137196	9.74183e-06	0.000904113	chr12	116990469	OpenSea	MED13L (-275327), MAP1LC3B2 (-6716)
cg00462492	-0.0540735	0.0137063	7.97497e-05	0.00395418	chr3	157827761	Island	SHOX2 (-3813), RSRC1 (-79)
cg00463109	-0.0864897	0.0162566	1.03604e-07	3.11505e-05	chr1	110722603	OpenSea	KCNC4 (-31491), SLC6A17 (+29496)
cg00463617	0.0550621	0.0150447	0.00025232	0.00872008	chr1	22448437	S_Shore	WNT4 (+21021), CDC42 (+69277)
cg00463974	-0.0420293	0.0125983	0.000849603	0.0194426	chr12	24220258	OpenSea	SOX5 (-117622), BCAT1 (+835750)
cg00466301	0.0732482	0.0149848	1.01782e-06	0.000171677	chr20	56285388	Island	PMEPA1 (-431)
cg00466873	-0.0508812	0.0129343	8.36025e-05	0.00408229	chr16	68057094	Island	DUS2 (+236), DDX28 (+675)
cg00469264	-0.0555726	0.0119475	3.2969e-06	0.000413423	chr12	21827318	OpenSea	LDHB (-16591), KCNJ8 (+100436)
cg00470351	-0.04848	0.0144419	0.000788204	0.0185207	chr1	43825296	S_Shore	CDC20 (+613)
cg00470761	0.0420947	0.0129947	0.00119788	0.0244433	chr10	134595985	N_Shore	NKX6-2 (+3570), INPP5A (+244662)
cg00470768	-0.0983175	0.0183667	8.649e-08	2.74391e-05	chr15	41285147	OpenSea	CHAC1 (+39801), INO80 (+123404)
cg00470786	-0.0343114	0.0114617	0.00275719	0.0419466	chr2	18740679	N_Shore	RDH14 (+1266), KCNS3 (+681566)
cg00471371	0.0984635	0.0161231	1.01544e-09	8.53833e-07	chr18	74114728	Island	SMIM21 (-975071), ZNF516 (+92417)
cg00471664	-0.0482379	0.0143851	0.000798475	0.0186758	chr19	42462946	Island	RABAC1 (+595)
cg00471821	0.0525956	0.0129506	4.88093e-05	0.00282165	chr19	11548516	S_Shore	CCDC151 (-2592), PRKCSH (+2248)
cg00473311	0.113661	0.0293787	0.000109368	0.00490854	chr22	42765306	S_Shore	TCF20 (-153859), NFAM1 (+63094)
cg00479207	0.0471702	0.0141521	0.000858891	0.0195829	chr20	44456354	S_Shelf	TNNC2 (-375)
cg00480142	-0.178941	0.0378823	2.31717e-06	0.000317174	chr12	96046743	OpenSea	USP44 (-101478), NTN4 (+137792)
cg00484466	-0.0413143	0.0099573	3.33711e-05	0.00217264	chr4	8071202	OpenSea	AFAP1 (-129550), ABLIM2 (+89233)
cg00484488	-0.0491868	0.0148573	0.000930939	0.0206774	chr15	73076983	S_Shore	ADPGK (-858)
cg00487753	0.0399084	0.0105982	0.000166158	0.00655455	chr17	694393	OpenSea	GLOD4 (-8813), NXN (+188616)
cg00489485	0.0583488	0.0165797	0.000432694	0.0125007	chr16	84341364	OpenSea	ATP2C2 (-60768), WFDC1 (+13113)
cg00489583	-0.0824856	0.0199947	3.70126e-05	0.00234192	chr8	94685149	OpenSea	TRIQK (-706777), FAM92A1 (-27585)
cg00489954	-0.0473484	0.0106449	8.66707e-06	0.000831374	chr16	28855387	N_Shore	SH2B1 (-2622), TUFM (+2341)
cg00492003	-0.0949213	0.0195935	1.26904e-06	0.000205156	chr15	78572760	OpenSea	DNAJA4 (+16333), WDR61 (+19375)
cg00495713	-0.114451	0.0208944	4.31133e-08	1.63584e-05	chr21	45717733	N_Shore	PFKL (-2200)
cg00497730	0.0751174	0.0185488	5.12779e-05	0.0029208	chr14	81687382	Island	GTF2A1 (-117)
cg00497901	0.0466165	0.0133212	0.000466284	0.0131206	chr14	44951110	OpenSea	FSCB (+25371)
cg00499047	0.0367223	0.0115738	0.00150937	0.0283422	chr19	43587500	OpenSea	PSG2 (-681)
cg00499521	0.0504167	0.0166229	0.00242157	0.0386177	chr16	3522128	OpenSea	CLUAP1 (-28795), NAA60 (+28518)
cg00499726	0.0468074	0.0148068	0.00157115	0.0291203	chr17	42402049	Island	SLC25A39 (+133)
cg00500027	-0.106714	0.0185273	8.42096e-09	4.59716e-06	chr2	26701355	OpenSea	DRC1 (+76572), OTOF (+80210)
cg00500913	0.0495188	0.0130484	0.000147637	0.00604193	chr11	331288	S_Shore	B4GALNT4 (-38515), IFITM3 (-10239)
cg00501189	-0.0570316	0.01631	0.000471009	0.013211	chr12	53325730	OpenSea	KRT18 (-17017), KRT8 (-5478)
cg00501876	-0.0431857	0.0124343	0.000514473	0.0139901	chr3	39193251	N_Shore	GORASP1 (-43398), CSRNP1 (+1814)
cg00502002	-0.0692223	0.014362	1.43679e-06	0.000223491	chr10	73976970	S_Shore	ASCC1 (-938)
cg00502665	0.0763092	0.0234956	0.00116299	0.0239757	chr19	56988813	Island	ZNF667 (-115)
cg00502730	-0.0356523	0.0108708	0.00103942	0.0222658	chr10	61122920	S_Shore	FAM13C (-613)
cg00504782	-0.03667	0.00697535	1.46365e-07	4.04102e-05	chr1	111037272	OpenSea	KCNA10 (+24524), PROK1 (+43451)
cg00505979	-0.0462967	0.0121347	0.00013605	0.00571446	chr1	212873626	Island	BATF3 (-300)
cg00506513	0.0438831	0.0141393	0.00191161	0.0331109	chr8	39542886	OpenSea	ADAM18 (+100790), ADAM2 (+152921)
cg00506590	0.0532964	0.0177925	0.00274044	0.0417878	chr16	89960457	OpenSea	MC1R (-23829), TCF25 (+20438)
cg00510870	0.0764056	0.0205895	0.00020652	0.0076182	chr8	29210800	Island	DUSP4 (-2616)
cg00512602	-0.0319474	0.00987952	0.00122195	0.0247673	chr17	43507585	Island	ARHGAP27 (-4589)
cg00516092	-0.0505596	0.0109354	3.77345e-06	0.000457846	chr20	31177275	S_Shelf	ENSG00000204393 (+1995), COMMD7 (+154527)
cg00517334	0.0622739	0.0139197	7.68447e-06	0.000762268	chr9	2824723	OpenSea	KIAA0020 (+19517), KCNV2 (+107222)
cg00517855	-0.0366589	0.0120887	0.00242546	0.038654	chr8	146016408	N_Shore	ZNF34 (-3720)
cg00518122	0.059041	0.0139964	2.46145e-05	0.00175355	chr1	53678968	OpenSea	C1orf123 (+7320), CPT2 (+16868)
cg00519346	-0.0905552	0.0214685	2.46415e-05	0.00175453	chr19	44100703	Island	IRGQ (-417), ZNF576 (-53)
cg00520876	-0.0183089	0.00519199	0.000421296	0.0122841	chr16	1207981	Island	CACNA1H (+4741), TPSG1 (+67275)
cg00521048	0.0411835	0.00715191	8.49181e-09	4.61931e-06	chr13	50159798	Island	RCBTB1 (-80)
cg00521399	-0.0792729	0.013142	1.61939e-09	1.23955e-06	chr22	20003152	N_Shore	TXNRD2 (-73820), ARVCF (+1178)
cg00526953	0.117181	0.0380903	0.00209522	0.0351558	chr16	1535814	N_Shore	CLCN7 (-10234), PTX4 (+2653)
cg00528016	0.056307	0.016056	0.000453341	0.0128875	chr8	10469596	N_Shore	RP1L1 (+43015), PRSS55 (+86541)
cg00531182	-0.0491505	0.0145953	0.000758391	0.0180581	chr17	49412314	OpenSea	UTP18 (+74426), CA10 (+823772)
cg00531400	0.124145	0.0285356	1.35811e-05	0.0011457	chr12	125348358	Island	SCARB1 (+34)
cg00533305	0.0766575	0.0205765	0.000194939	0.00731207	chr5	86379473	OpenSea	RASA1 (-184231), COX7C (+465701)
cg00534550	-0.085209	0.0180949	2.48928e-06	0.000334316	chr6	33281526	Island	TAPBP (+462)
cg00535576	-0.0866461	0.0217633	6.85406e-05	0.00356562	chr16	1260577	OpenSea	TPSG1 (+14679), CACNA1H (+57337)
cg00537910	0.0466891	0.0157852	0.0030987	0.0452247	chr2	220084611	S_Shore	ABCB6 (-900)
cg00539817	-0.11085	0.0195669	1.46878e-08	7.02751e-06	chr5	179831375	OpenSea	CNOT6 (-90057), GFPT2 (-50989)
cg00540558	-0.0898619	0.0147327	1.06416e-09	8.87283e-07	chr19	40930735	N_Shore	PRX (-11463), SERTAD1 (+1196)
cg00543735	0.0494716	0.0144574	0.00062188	0.0158463	chr19	11613567	N_Shelf	ELAVL3 (-21720), ZNF653 (+3170)
cg00544125	-0.0331696	0.0104552	0.0015111	0.028362	chr5	134762598	OpenSea	H2AFY (-27287), C5orf20 (+20439)
cg00544734	-0.0719204	0.0153955	2.98996e-06	0.000384724	chr12	49582237	Island	TUBA1A (+869)
cg00546774	-0.113723	0.0212625	8.86774e-08	2.791e-05	chr2	112811810	Island	TMEM87B (-989)
cg00548143	-0.0426953	0.0130271	0.00104758	0.0223889	chr1	226891174	Island	ITPKB (+35689), C1orf95 (+154674)
cg00548377	-0.0606366	0.0122597	7.57555e-07	0.000138235	chr6	33168599	Island	HSD17B8 (-3819), RXRB (-209), SLC39A7 (-50)
cg00550498	0.168824	0.0315235	8.53287e-08	2.71576e-05	chr19	12251208	Island	ZNF20 (+13)
cg00551341	-0.0220376	0.0068166	0.00122527	0.0248099	chr20	33887005	OpenSea	FAM83C (-6802), UQCC1 (+112938)
cg00553880	0.0387532	0.0118527	0.0010771	0.0228024	chr9	15511231	Island	PSIP1 (-215)
cg00554810	-0.0459309	0.0121602	0.000158627	0.00635327	chr6	137243669	Island	SLC35D3 (+268)
cg00556514	0.136797	0.0159786	1.11616e-17	2.39452e-13	chr3	38066524	Island	PLCD1 (-247)
cg00556516	0.0490899	0.0118927	3.66345e-05	0.00232466	chr20	35789062	OpenSea	RBL1 (-64665), RPN2 (-18386)
cg00556616	-0.0820068	0.0121687	1.59296e-11	3.02496e-08	chr18	12098198	OpenSea	CIDEA (-156119), IMPA2 (+116772)
cg00561180	-0.0555907	0.0143801	0.000110716	0.00495112	chr5	177858259	OpenSea	PHYKPL (-198474), COL23A1 (+159296)
cg00563531	-0.0537917	0.0176315	0.00228163	0.0371374	chr3	140834923	OpenSea	ACPL2 (-115746), SPSB4 (+64680)
cg00563870	-0.121862	0.0207838	4.53747e-09	2.81381e-06	chr21	46142101	N_Shore	TSPEAR (-10607), UBE2G2 (+79832)
cg00564212	0.067939	0.0187149	0.000283196	0.00942441	chr19	41098516	OpenSea	LTBP4 (-4624)
cg00567109	0.0396917	0.0132296	0.00269792	0.0413619	chr7	870753	OpenSea	SUN1 (-1384)
cg00567298	0.065754	0.0143701	4.74507e-06	0.000539454	chr1	166818939	OpenSea	POGK (+9614), TADA1 (+26624)
cg00569385	-0.064865	0.01692	0.000126269	0.00541977	chr1	151032336	Island	MLLT11 (+2103), CDC42SE1 (+10464)
cg00569576	-0.0944341	0.0196348	1.5128e-06	0.000231503	chr6	37603201	OpenSea	CCDC167 (-135504), MDGA1 (+62564)
cg00572742	-0.0628461	0.0205524	0.00222932	0.036589	chr12	53399997	Island	EIF4B (+56)
cg00574251	-0.0642847	0.0165279	0.000100465	0.00462648	chr2	164965991	OpenSea	FIGN (-373475), GRB14 (+512366)
cg00574580	-0.0394547	0.00923591	1.9383e-05	0.00148081	chr12	6451822	OpenSea	TNFRSF1A (-543)
cg00575297	-0.0435733	0.0124556	0.000468236	0.0131575	chr2	162016988	Island	TANK (+181)
cg00575903	-0.0461726	0.0118605	9.90202e-05	0.00458378	chr16	1439060	N_Shore	UNKL (+25631), GNPTG (+37137)
cg00578334	0.0524299	0.0136063	0.000116514	0.00512896	chr3	9201159	OpenSea	RAD18 (-195974), SRGAP3 (+89903)
cg00579955	-0.0574713	0.0132906	1.53081e-05	0.00125178	chr4	55198258	OpenSea	KIT (-325826), PDGFRA (+102995)
cg00580022	-0.0387607	0.0121307	0.00139705	0.026999	chr22	17639482	Island	CECR5 (+684)
cg00583303	-0.0820801	0.0185248	9.38771e-06	0.000879353	chr5	16617388	Island	FAM134B (-222)
cg00584026	-0.0670487	0.0229291	0.0034537	0.0483949	chr4	942342	S_Shore	TMEM175 (+16168), DGKQ (+25001)
cg00584530	0.113758	0.0246546	3.94854e-06	0.000473732	chr21	43373897	Island	C2CD2 (+101)
cg00586537	0.131506	0.0241272	5.02186e-08	1.82017e-05	chr16	67571354	Island	CTCF (-24955), FAM65A (+7725)
cg00588559	-0.0639266	0.0119925	9.79274e-08	2.99999e-05	chr19	1014481	Island	TMEM259 (+6635), GRIN3B (+14064)
cg00588756	-0.0728376	0.0188957	0.000115863	0.0051082	chr19	12405177	N_Shore	ZNF44 (+450)
cg00589283	-0.0460328	0.0127267	0.000298013	0.00975515	chr16	46724037	Island	VPS35 (-934), ORC6 (+480)
cg00591972	-0.0475272	0.0118171	5.77319e-05	0.00316606	chr15	78913785	S_Shore	CHRNA3 (-265)
cg00593518	0.0419115	0.0117946	0.00038021	0.0114706	chr11	111266197	OpenSea	POU2AF1 (-15781), BTG4 (+116881)
cg00595324	-0.0481312	0.012065	6.6265e-05	0.00348406	chr6	145459183	OpenSea	EPM2A (+597976), UTRN (+846219)
cg00596521	0.0597206	0.0132599	6.67324e-06	0.000687474	chr2	175260560	OpenSea	CIR1 (-118), SCRN3 (+88)
cg00597926	0.0383872	0.011554	0.000892401	0.0200964	chr14	103602587	N_Shore	EIF5 (-197751), TNFAIP2 (+12790)
cg00603498	-0.10906	0.0297245	0.000243479	0.00851313	chr17	5322775	Island	RPAIN (-744), NUP88 (+704)
cg00605176	-0.039687	0.00904832	1.15395e-05	0.00102069	chr16	2721629	N_Shore	KCTD5 (-10846), PDPK1 (+133665)
cg00605525	0.0734656	0.0204995	0.000338655	0.0106242	chr5	157158240	N_Shore	THG1L (+36)
cg00606861	0.130464	0.0299571	1.33042e-05	0.00112897	chr18	19321110	Island	MIB1 (-170)
cg00606952	-0.0555369	0.0116088	1.7181e-06	0.000253866	chr12	50356882	S_Shore	AQP6 (-9737), AQP5 (+1230)
cg00608183	-0.0829625	0.0162237	3.15952e-07	7.23994e-05	chr2	9284892	OpenSea	MBOAT2 (-140951), ASAP2 (-62001)
cg00609367	-0.0412423	0.0116221	0.000387258	0.0116159	chr10	84983391	OpenSea	GHITM (-915804)
cg00610648	-0.0605269	0.0194532	0.00186195	0.0325339	chr19	40041829	OpenSea	LGALS13 (-51334), EID2 (-10960)
cg00613369	0.0378666	0.0110355	0.000600579	0.0154973	chr1	28521427	OpenSea	PTAFR (-17729), DNAJC8 (+38108)
cg00613384	0.111457	0.0249949	8.22674e-06	0.000800551	chr12	6982548	Island	SPSB2 (-49)
cg00613753	0.0771627	0.0165471	3.11308e-06	0.000396511	chr10	6622433	Island	PRKCQ (-171)
cg00614413	-0.0390809	0.0123919	0.00161183	0.0296252	chr19	5286594	N_Shelf	PTPRS (+54219), KDM4B (+317463)
cg00614834	-0.083511	0.0164613	3.91211e-07	8.4429e-05	chr6	33172869	S_Shore	RXRB (-4479), RING1 (-3402), HSD17B8 (+451)
cg00615913	-0.0511744	0.014098	0.000283511	0.00943325	chr20	37063096	N_Shore	RALGAPB (-38362), LBP (+88338)
cg00616028	0.0524175	0.0152052	0.000566143	0.0149089	chr14	89652402	OpenSea	TTC8 (+361397), FOXN3 (+433071)
cg00617639	-0.0697011	0.0206732	0.000747408	0.0178889	chr15	66009386	OpenSea	DENND4A (+75075), SLC24A1 (+95117)
cg00619519	-0.0533035	0.0129542	3.87574e-05	0.00241062	chr1	10093261	Island	UBE4B (-392)
cg00620018	0.105981	0.0272277	9.92513e-05	0.00458997	chr3	71834282	Island	PROK2 (-71)
cg00620062	0.0666095	0.0195275	0.000647101	0.0162541	chr10	23487775	Island	PTF1A (+6520), C10orf115 (+40969)
cg00622516	0.161588	0.0494976	0.00109637	0.0230526	chr13	90015774	Island	NONE
cg00622658	-0.0572095	0.00795893	6.5704e-13	2.33872e-09	chr8	10469796	Island	RP1L1 (+42815), PRSS55 (+86741)
cg00622907	-0.0639061	0.0161847	7.86216e-05	0.00391713	chr8	143329404	N_Shelf	TSNARE1 (+155138), PTP4A3 (+927312)
cg00623528	-0.0570574	0.0126889	6.90327e-06	0.000703123	chr18	45757475	OpenSea	CTIF (-308053), ZBTB7C (-65539)
cg00623849	-0.0517554	0.0106638	1.21384e-06	0.00019798	chr11	118887265	N_Shore	TRAPPC4 (-1876)
cg00624332	0.0452893	0.0103135	1.12698e-05	0.00100321	chr10	103880351	Island	LDB1 (-142)
cg00624853	0.0525461	0.0157307	0.000836742	0.0192537	chr21	36209098	OpenSea	CLIC6 (+167411), RUNX1 (+212542)
cg00625131	-0.0738345	0.0224963	0.00103045	0.0221459	chr18	23671305	S_Shore	SS18 (-717)
cg00628178	0.0610527	0.0191105	0.00139963	0.0270297	chr15	49254319	N_Shore	SHC4 (+1321), EID1 (+84237)
cg00632306	-0.065788	0.0139413	2.37098e-06	0.000322344	chr17	46671500	S_Shore	HOXB5 (-178)
cg00634941	-0.0528526	0.0143414	0.000228426	0.00816522	chr7	87136757	OpenSea	ABCB4 (-31703), ABCB1 (+205806)
cg00635950	-0.128356	0.0267923	1.66144e-06	0.000247819	chr12	30899203	OpenSea	IPO8 (-50284), CAPRIN2 (+8244)
cg00640324	-0.0713828	0.0126718	1.769e-08	8.17806e-06	chr1	40531991	OpenSea	CAP1 (+26087), PPT1 (+31383)
cg00641579	-0.0521415	0.0167082	0.0018042	0.031892	chr10	88146442	N_Shelf	GRID1 (-20208), WAPAL (+135129)
cg00646546	0.0693475	0.0152465	5.40482e-06	0.000591419	chr1	2853362	S_Shelf	MMEL1 (-288934), ACTRT2 (-84683)
cg00647220	0.0690062	0.0145584	2.13769e-06	0.000299274	chr16	14013937	Island	ERCC4 (-76)
cg00649211	-0.0343071	0.00833581	3.86121e-05	0.00240403	chr12	77453520	OpenSea	CSRP2 (-180681), E2F7 (+5839)
cg00650680	-0.0477252	0.0113006	2.40804e-05	0.00172355	chr5	134728082	OpenSea	PITX1 (-358095), H2AFY (+7229)
cg00650809	0.066653	0.0209631	0.00147513	0.0279393	chr19	17439339	Island	ANO8 (+6298), DDA1 (+19000)
cg00651186	-0.0781387	0.0128191	1.09109e-09	9.07827e-07	chr9	137313409	OpenSea	COL5A1 (-220210), RXRA (+94984)
cg00652264	-0.0496965	0.0111788	8.764e-06	0.000838341	chr14	53619311	Island	DDHD1 (+504)
cg00653609	-0.0407603	0.0100218	4.75893e-05	0.00277304	chr6	39082964	Island	SAYSD1 (0)
cg00654637	0.0524004	0.0133123	8.27626e-05	0.00405469	chr9	131156065	S_Shore	CERCAM (-26693), URM1 (+22468)
cg00658451	0.0617882	0.0182681	0.000718801	0.0174153	chr12	96336545	Island	AMDHD1 (-525), CCDC38 (+206)
cg00660626	-0.0701031	0.0203821	0.000582898	0.0152074	chr1	2107451	OpenSea	C1orf86 (+18761), PRKCZ (+125543)
cg00661205	-0.0301978	0.00725431	3.14445e-05	0.00208396	chr13	42400902	OpenSea	VWA8 (+134317), RGCC (+369208)
cg00662646	-0.0860895	0.0165142	1.85761e-07	4.85674e-05	chr12	57920715	S_Shelf	MBD6 (+4189), DCTN2 (+20208)
cg00664416	-0.0429046	0.0137154	0.00175878	0.0313558	chr1	38261192	S_Shore	MANEAL (+1719), YRDC (+12664)
cg00664842	-0.0481824	0.0124397	0.000107379	0.00484611	chr6	31939758	Island	STK19 (+38), DXO (+308)
cg00665867	0.0602412	0.0195391	0.00204851	0.0346415	chr1	247463867	Island	ZNF124 (-128550), ZNF496 (+31177)
cg00668174	-0.0573924	0.01036	3.02766e-08	1.25104e-05	chr1	155496813	OpenSea	ASH1L (+35509), RUSC1 (+206096)
cg00669964	-0.0915496	0.0308226	0.00297598	0.0440714	chr6	108189772	OpenSea	SCML4 (-44257), SEC63 (+89620)
cg00671161	0.115461	0.0358159	0.00126525	0.0253134	chr13	52586367	Island	ATP7B (-738), ALG11 (-182)
cg00671225	-0.0470163	0.00978551	1.54999e-06	0.000235515	chr6	133138165	S_Shelf	EYA4 (-424323), RPS12 (+2586)
cg00672770	-0.0614375	0.0158081	0.000101721	0.00466614	chr5	31754271	OpenSea	PDZD2 (+114755), GOLPH3 (+420184)
cg00673357	-0.0768032	0.0245839	0.00178336	0.0316491	chr21	44614231	OpenSea	CRYAA (+25114), SIK1 (+232776)
cg00675940	-0.120687	0.0307818	8.8286e-05	0.00423588	chr5	42923550	N_Shore	SEPP1 (-111370), ANXA2R (+119721)
cg00676030	-0.0549154	0.0104355	1.42223e-07	3.95418e-05	chr8	38307962	OpenSea	FGFR1 (+17400), LETM2 (+63944)
cg00677218	-0.0553473	0.015096	0.000246033	0.00857186	chr20	17728429	OpenSea	MGME1 (-221126), BANF2 (+54113)
cg00680253	0.0469736	0.0134168	0.000463354	0.0130706	chr17	16317655	OpenSea	TRPV2 (-1200)
cg00682015	-0.0859162	0.021912	8.81915e-05	0.00423339	chr13	76111918	Island	COMMD6 (+58)
cg00686404	0.0518574	0.0160886	0.00126751	0.0253394	chr15	66858212	OpenSea	LCTL (-378)
cg00689014	-0.0529266	0.00978183	6.27786e-08	2.15814e-05	chr17	39869138	OpenSea	GAST (+561)
cg00689138	-0.08077	0.01971	4.16874e-05	0.00253544	chr19	7600400	Island	PNPLA6 (+765)
cg00689794	-0.0922205	0.0154963	2.66277e-09	1.85568e-06	chr10	75910656	N_Shore	ADK (-330), AP3M1 (+164)
cg00691965	0.039411	0.012728	0.00195877	0.0336523	chr9	103191494	S_Shore	MSANTD3-TMEFF1 (-13058), MSANTD3 (+2057)
cg00693222	-0.0640858	0.0149153	1.73392e-05	0.0013654	chr12	64688140	OpenSea	XPOT (-109989), C12orf66 (-72070)
cg00693240	0.0756653	0.0186659	5.04228e-05	0.00289028	chr16	4684507	OpenSea	NUDT16L1 (-59187), MGRN1 (+9717)
cg00695854	-0.0576924	0.0155644	0.000209997	0.007711	chr21	44299771	Island	WDR4 (-107)
cg00696211	-0.0413812	0.0102149	5.0985e-05	0.00290942	chr4	66864876	OpenSea	EPHA5 (-328816)
cg00696464	-0.0514647	0.0106564	1.36905e-06	0.000216432	chr14	24002201	OpenSea	ZFHX2 (+18656), NGDN (+63305)
cg00697626	0.0754489	0.0179343	2.58842e-05	0.0018163	chr9	108418416	Island	TAL2 (-6321), FKTN (+98006)
cg00699996	-0.0617792	0.014231	1.41729e-05	0.00118142	chr14	23298687	N_Shore	MRPL52 (-404)
cg00699997	-0.0529475	0.0106525	6.68064e-07	0.00012569	chr1	121485059	OpenSea	FCGR1B (-549123)
cg00702057	-0.0397704	0.0129439	0.00212261	0.0354789	chr15	85259479	Island	SEC11A (+467)
cg00703843	0.0374073	0.0126842	0.00318676	0.0460033	chr17	17632263	S_Shelf	RAI1 (+47477), SREBF1 (+108037)
cg00704288	-0.0464059	0.0114652	5.17568e-05	0.00293994	chr1	44172956	Island	ST3GAL3 (-261)
cg00704652	0.109311	0.0371834	0.00328449	0.0468982	chr16	2059619	Island	ZNF598 (+143)
cg00707741	-0.0438525	0.0109446	6.15548e-05	0.00330761	chr2	242294482	N_Shore	FARP2 (-1175)
cg00709979	0.0507249	0.0171629	0.00312172	0.0454305	chr16	85866348	S_Shelf	IRF8 (-66060), COX4I1 (+33050)
cg00712547	0.141662	0.0234688	1.57797e-09	1.21807e-06	chr17	65821745	S_Shore	BPTF (-35)
cg00712686	-0.0445555	0.0145464	0.00219144	0.0361933	chr17	46102784	Island	COPZ2 (+12354), CDK5RAP3 (+54378)
cg00714416	-0.052102	0.0169926	0.00216825	0.0359638	chr14	72016879	OpenSea	RGS6 (-382276), SIPA1L1 (+20838)
cg00715988	0.0765803	0.0143319	9.12355e-08	2.8534e-05	chr14	96968640	Island	PAPOLA (-69)
cg00716753	-0.0808038	0.0147287	4.10833e-08	1.57843e-05	chr21	38223581	OpenSea	HLCS (+115191), SIM2 (+152148)
cg00717218	-0.053275	0.0105171	4.07229e-07	8.67536e-05	chr14	52781800	Island	PTGER2 (+688)
cg00718440	-0.0557784	0.0121319	4.27227e-06	0.00050158	chr9	21995312	Island	CDKN2A (-20448), CDKN2B (+14049)
cg00718791	-0.110086	0.0188527	5.24281e-09	3.16228e-06	chr11	76432872	OpenSea	TSKU (-69923), LRRC32 (-51829)
cg00720764	-0.0504806	0.0167414	0.00256708	0.0400613	chr2	150444429	OpenSea	MMADHC (-314)
cg00722445	0.139303	0.0376609	0.00021656	0.00787618	chr7	106685033	Island	PRKAR2B (-60)
cg00724662	-0.0545203	0.0156215	0.000482878	0.013422	chr11	62573193	S_Shore	NXF1 (+580)
cg00731944	-0.0480721	0.0107629	7.9527e-06	0.000780294	chr17	5984093	OpenSea	WSCD1 (+11668), AIPL1 (+354411)
cg00732328	-0.0927791	0.0148108	3.74568e-10	3.91725e-07	chr1	151016992	N_Shelf	C1orf56 (-3223)
cg00735574	0.0413321	0.0118293	0.000475761	0.0132959	chr9	137282509	OpenSea	COL5A1 (-251110), RXRA (+64084)
cg00737992	-0.0644743	0.0152266	2.29238e-05	0.00166463	chr20	55098859	OpenSea	FAM209A (-682)
cg00739510	-0.0332312	0.0110562	0.00264996	0.0408856	chr3	15374785	S_Shore	SH3BP5 (-650)
cg00739661	-0.0417358	0.0118702	0.000438056	0.0126024	chr19	12721658	Island	ZNF791 (-73), ZNF490 (-42)
cg00741650	-0.04497	0.0143681	0.00174894	0.0312433	chr12	125889724	OpenSea	TMEM132B (+78563)
cg00743585	-0.0451191	0.0121325	0.000200122	0.00744654	chr12	3000370	Island	TULP3 (+298)
cg00746693	0.0843104	0.0267917	0.0016502	0.0300829	chr19	34746153	Island	GPI (-109491), LSM14A (+82683)
cg00747043	-0.032341	0.00934196	0.000536366	0.01437	chr11	11366051	OpenSea	ZBED5 (-486432), CSNK2A3 (+8852)
cg00747184	-0.0568346	0.0163305	0.000500907	0.0137445	chr14	55878680	Island	ATG14 (-105)
cg00748821	-0.0739925	0.0137636	7.6181e-08	2.49669e-05	chr4	83932227	N_Shore	LIN54 (-246)
cg00749097	-0.0540498	0.0170738	0.00154735	0.0288392	chr11	9779692	Island	SWAP70 (+94069), SBF2 (+536061)
cg00754812	0.0379351	0.012234	0.00193	0.0333085	chr9	27109154	OpenSea	TEK (+8)
cg00757413	0.0570982	0.016464	0.000524212	0.014156	chr9	130160153	Island	SLC2A8 (+733)
cg00763539	-0.0453188	0.00961562	2.44047e-06	0.000329372	chr19	14517250	Island	DDX39A (+12928), CD97 (+24995)
cg00764840	-0.0489931	0.0150441	0.00112744	0.023495	chr15	99552368	OpenSea	PGPEP1L (-3578)
cg00765705	0.0356051	0.0114473	0.00186868	0.0326164	chr12	124865130	OpenSea	FAM101A (+91421), NCOR2 (+114667)
cg00765921	0.0862358	0.0252967	0.000652075	0.0163392	chr1	46154277	S_Shore	GPBP1L1 (-1976), TMEM69 (+1392)
cg00767644	-0.0833383	0.0176827	2.44117e-06	0.000329375	chr1	174968745	Island	CACYBP (-123)
cg00771376	-0.0480311	0.0127977	0.000174668	0.0067877	chr20	57264156	N_Shelf	NPEPL1 (-3512)
cg00771752	-0.0455246	0.00934806	1.11629e-06	0.000184984	chr14	25142840	OpenSea	GZMB (-39368), STXBP6 (+376662)
cg00774391	-0.0963288	0.0111932	7.56561e-18	1.76913e-13	chr6	140320102	OpenSea	CITED2 (-624346)
cg00774867	-0.036182	0.0114954	0.00164656	0.0300414	chr1	3120245	OpenSea	ARHGEF16 (-250744), PRDM16 (+134471)
cg00775818	-0.0549733	0.00983997	2.31373e-08	1.013e-05	chr19	2431171	N_Shore	TIMM13 (-3280)
cg00776427	-0.0588113	0.0153236	0.000124064	0.00535652	chr4	85258738	OpenSea	NKX6-1 (+160864), AGPAT9 (+801478)
cg00776942	-0.0860038	0.0141916	1.35976e-09	1.08235e-06	chr15	80302955	OpenSea	ZFAND6 (-48954), BCL2A1 (-39168)
cg00777895	0.0331797	0.00671273	7.70079e-07	0.000139909	chr1	225965676	Island	SRP9 (+146)
cg00781186	-0.0672715	0.0157215	1.87782e-05	0.00144686	chr1	182809277	S_Shore	DHX9 (+774)
cg00782866	0.0522693	0.0142829	0.000252633	0.00872825	chr3	38042992	S_Shelf	VILL (+13443), PLCD1 (+23285)
cg00786201	0.0721614	0.0168803	1.91231e-05	0.00146518	chr11	61583134	Island	FADS1 (+1499), FEN1 (+23026)
cg00786237	-0.0420372	0.0122326	0.00058932	0.015314	chr3	154150299	S_Shelf	GPR149 (-2796)
cg00788362	0.119187	0.037295	0.00139448	0.0269605	chr6	30710464	Island	FLOT1 (+45)
cg00789034	-0.0651748	0.0129101	4.45656e-07	9.27493e-05	chr6	158245090	S_Shore	SNX9 (+795)
cg00794722	-0.0523995	0.010047	1.83367e-07	4.80798e-05	chr1	194087394	OpenSea	B3GALT2 (-931611)
cg00795538	0.0517158	0.0129456	6.47302e-05	0.00342217	chr1	204238921	OpenSea	GOLT1A (-55702), PPP1R15B (+141997)
cg00795915	-0.115067	0.0288573	6.67868e-05	0.00350119	chr5	70751728	Island	BDP1 (+287)
cg00796793	0.0536734	0.01609	0.000850467	0.0194551	chr5	180644590	Island	TRIM7 (-12419), TRIM41 (-5699)
cg00797346	0.0535154	0.017646	0.00242363	0.0386397	chr15	37391573	N_Shore	MEIS2 (+512)
cg00797497	-0.0661465	0.0116784	1.47868e-08	7.06214e-06	chr5	56511832	OpenSea	GPBP1 (+1885), ACTBL2 (+266803)
cg00799101	-0.0584575	0.0162113	0.000311	0.010035	chr19	7764649	OpenSea	FCER2 (+2382), TRAPPC5 (+18889)
cg00799748	0.0728055	0.0124417	4.86516e-09	2.97692e-06	chr16	1611052	OpenSea	TMEM204 (+27479), IFT140 (+51058)
cg00801196	0.0584569	0.0162021	0.000308595	0.00998132	chr17	21030088	Island	DHRS7B (+124)
cg00803358	-0.03895	0.0114946	0.000702642	0.0171573	chr8	130876910	OpenSea	GSDMC (-77777), FAM49B (+75167)
cg00805076	-0.0337242	0.00922116	0.00025493	0.00877785	chr11	2966156	S_Shore	PHLDA2 (-15472), NAP1L4 (+47450)
cg00810173	-0.0368087	0.0118165	0.00183927	0.0322811	chr14	100195612	N_Shore	EML1 (-64067), CYP46A1 (+44962)
cg00812557	-0.0392967	0.00973338	5.40662e-05	0.00302907	chr4	38073835	OpenSea	KLF3 (-591981), PTTG2 (+111780)
cg00813377	0.055562	0.0150004	0.000212208	0.00776631	chr3	127261421	OpenSea	TPRA1 (+48190), PLXNA1 (+553985)
cg00813540	-0.042875	0.0140558	0.00228576	0.0371755	chr19	50829104	Island	KCNC3 (+3529), MYH14 (+122203)
cg00813886	-0.0338646	0.00893635	0.000150927	0.00613421	chr4	6974154	OpenSea	TBC1D14 (+62583), CCDC96 (+70573)
cg00814918	-0.0504405	0.0163392	0.0020213	0.0343343	chr17	48473941	N_Shore	LRRC59 (+972)
cg00815862	0.112288	0.0260602	1.64161e-05	0.00131584	chr16	88851914	Island	PIEZO1 (-296)
cg00818828	0.133131	0.0335617	7.28616e-05	0.00372456	chr4	128886072	Island	C4orf29 (-388)
cg00818853	-0.0824086	0.025534	0.0012492	0.0251144	chr8	30660495	OpenSea	GSR (-75053), PPP2CB (+9892)
cg00819696	0.126251	0.0354312	0.000366268	0.0112009	chr12	56843016	Island	TIMELESS (+166)
cg00822187	0.0663376	0.0208872	0.00149326	0.028156	chr8	26291560	OpenSea	BNIP3L (+51147), PNMA2 (+80047)
cg00823789	-0.0600208	0.0140752	2.00538e-05	0.00151672	chr12	124001205	OpenSea	RILPL1 (+17059), SNRNP35 (+57136)
cg00825047	0.0877677	0.0136426	1.24815e-10	1.61621e-07	chr15	40226572	Island	EIF2AK4 (+219)
cg00825491	-0.0479182	0.0144446	0.000908654	0.0203372	chr18	46448649	S_Shore	SMAD7 (+28431), CTIF (+383121)
cg00827176	-0.032016	0.0094296	0.000685619	0.01689	chr8	21885702	S_Shelf	FGF17 (-14234), NPM2 (+4058)
cg00833393	-0.0621596	0.019709	0.00161121	0.029619	chr9	35731638	N_Shore	CREB3 (-693), TLN1 (+753)
cg00834319	-0.0477922	0.0138649	0.000566881	0.0149204	chr14	64970752	Island	ZBTB1 (-539), ZBTB25 (-190)
cg00836302	-0.043268	0.0145265	0.00289609	0.0433404	chr19	1505132	N_Shore	ADAMTSL5 (+8055), REEP6 (+13968)
cg00839579	-0.0491553	0.016094	0.00225619	0.0368818	chr7	15727441	OpenSea	MEOX2 (-1005)
cg00839844	-0.0622762	0.0151215	3.81549e-05	0.00238529	chr18	46474644	N_Shore	SMAD7 (+2436), CTIF (+409116)
cg00840926	-0.0486297	0.0104618	3.34659e-06	0.000417866	chr19	58919549	Island	ZNF584 (-442)
cg00841533	-0.0887805	0.0135592	5.84683e-11	8.77318e-08	chr3	23807950	OpenSea	UBE2E1 (-39443), UBE2E2 (+563167)
cg00843787	-0.110843	0.0242691	4.94154e-06	0.000555584	chr15	24119320	N_Shelf	NPAP1 (-801220), NDN (-186871)
cg00844756	0.05921	0.0156542	0.000155347	0.00626175	chr3	13256421	OpenSea	IQSEC1 (-247254), NUP210 (+205387)
cg00849347	0.128144	0.0415605	0.00204716	0.0346282	chr5	138534161	S_Shore	SIL1 (-75)
cg00850340	-0.049101	0.0113677	1.56494e-05	0.00127105	chr10	126432777	Island	FAM53B (-159)
cg00852205	-0.0353774	0.0115008	0.00209748	0.0351804	chr12	122331359	OpenSea	WDR66 (-24408), PSMD9 (+4723)
cg00853742	-0.0583899	0.0147757	7.75804e-05	0.00388628	chr20	39990972	N_Shelf	EMILIN3 (+4494), LPIN3 (+21413)
cg00854591	-0.0133077	0.00419938	0.00152983	0.0286141	chr2	503097	Island	FAM150B (-214802), TMEM18 (+174341)
cg00854995	-0.0848714	0.0145421	5.3383e-09	3.21012e-06	chr5	133512930	S_Shore	SKP1 (-202)
cg00857933	-0.0439531	0.0133132	0.000961757	0.021126	chr6	78589533	OpenSea	IRAK1BP1 (-987655), MEI4 (+189159)
cg00863716	-0.0749777	0.0138007	5.54542e-08	1.96771e-05	chr10	5061094	OpenSea	AKR1C3 (-74890), AKR1C2 (-14880)
cg00866413	-0.0490904	0.0135422	0.000288962	0.00955618	chr6	41365011	OpenSea	FOXP4 (-149152), NCR2 (+61485)
cg00866541	0.0538541	0.0152811	0.000424727	0.0123515	chr16	85395661	S_Shore	GSE1 (-251160), FAM92B (-249548)
cg00866776	0.0363833	0.0114107	0.00142996	0.027389	chr3	72177356	OpenSea	PROK2 (-343145), RYBP (+318712)
cg00872998	-0.150272	0.0177808	2.87806e-17	5.19205e-13	chr9	74820402	OpenSea	GDA (+56110), ZFAND5 (+159760)
cg00873616	-0.0522875	0.0121305	1.62959e-05	0.00130869	chr20	43920241	N_Shore	SLPI (-37037), RBPJL (-15249)
cg00874835	-0.0739024	0.0235442	0.00169593	0.0306157	chr2	3381734	Island	TRAPPC12 (-1722)
cg00875636	0.055024	0.0145854	0.0001616	0.00643292	chr22	46931138	Island	CELSR1 (+1928), TRMU (+199817)
cg00878766	-0.0320899	0.00832115	0.000115058	0.00508303	chr22	36947876	OpenSea	EIF3D (-22394), CACNG2 (+151726)
cg00880656	-0.0440205	0.013593	0.00120174	0.0244972	chr9	134322813	OpenSea	POMT1 (-55498), PRRC2B (+17337)
cg00881254	-0.11355	0.0245857	3.86483e-06	0.000466651	chr18	657522	Island	TYMS (-81), C18orf56 (+817)
cg00885708	-0.0855475	0.0164519	1.99449e-07	5.13845e-05	chr5	139167076	N_Shore	PSD2 (-8329), CXXC5 (+139200)
cg00887518	-0.0776667	0.0169983	4.89871e-06	0.00055269	chr7	50411455	OpenSea	IKZF1 (+63138), FIGNL1 (+105966)
cg00888154	0.0352974	0.0119601	0.0031648	0.0458084	chr4	503399	OpenSea	PDE6B (-115995), PIGG (+10381)
cg00888818	-0.0479981	0.0100849	1.94153e-06	0.000277979	chr13	103019936	OpenSea	FGF14 (+34187), ITGBL1 (+914971)
cg00890054	-0.0534159	0.0171313	0.00182064	0.0320756	chr1	9405823	OpenSea	SLC25A33 (-193717), SPSB1 (+52885)
cg00890145	0.0472069	0.0144678	0.00110283	0.023145	chr1	145028465	OpenSea	NOTCH2NL (-196133), PDE4DIP (-33444)
cg00892383	-0.132436	0.0215394	7.82112e-10	6.95979e-07	chr6	26383492	OpenSea	BTN2A2 (+164)
cg00894481	-0.0350652	0.00770859	5.3939e-06	0.00059055	chr1	15912201	S_Shore	AGMAT (-597)
cg00897115	0.0493268	0.0133521	0.00022048	0.00797091	chr8	145234268	N_Shore	SCXB (-87248), FAM203A (+41597)
cg00897329	0.0961278	0.0165322	6.07831e-09	3.55022e-06	chr6	108616288	Island	LACE1 (+191)
cg00898190	-0.0745624	0.0172853	1.60592e-05	0.00129382	chr14	22941183	OpenSea	DAD1 (+116991), OR4E2 (+807887)
cg00901161	-0.0565668	0.0149636	0.000156646	0.00629728	chr8	22785712	OpenSea	PEBP4 (-292)
cg00901665	0.0474729	0.0111742	2.15263e-05	0.00159407	chr12	114279139	OpenSea	LHX5 (-369263), RBM19 (+124971)
cg00901741	-0.0812137	0.0253131	0.00133491	0.026198	chr4	70999690	OpenSea	C4orf40 (-20213), HTN1 (+83536)
cg00903702	-0.0615171	0.0163322	0.000165478	0.00653584	chr1	24285639	N_Shore	PNRC2 (-662), CNR2 (-91)
cg00904122	0.0427571	0.014442	0.00307029	0.0449591	chr6	43612346	N_Shore	RSPH9 (-436)
cg00904580	-0.0934118	0.0261717	0.000358082	0.0110319	chr17	74113667	N_Shelf	EXOC7 (-13841), FOXJ1 (+23712)
cg00905858	-0.0480299	0.0129899	0.000217753	0.00790413	chr6	30171614	OpenSea	TRIM26 (+9528), TRIM15 (+40622)
cg00906167	0.123139	0.0324212	0.000145804	0.00599442	chr2	128615801	Island	POLR2D (-71)
cg00907267	-0.0615474	0.0103393	2.63661e-09	1.84392e-06	chr12	56474771	S_Shore	PA2G4 (-23331), ERBB3 (+1127)
cg00908408	0.040121	0.013088	0.00217324	0.0360157	chr7	36225738	OpenSea	ANLN (-203676), EEPD1 (+32981)
cg00908551	-0.0494288	0.0127534	0.000106307	0.00481364	chr11	22646931	Island	FANCF (+455)
cg00909226	0.0525732	0.0171855	0.00221959	0.0364966	chr1	11182094	OpenSea	ANGPTL7 (-67303), EXOSC10 (-22157)
cg00909232	-0.0506486	0.0147894	0.000615591	0.0157436	chr12	323439	OpenSea	SLC6A12 (+249)
cg00912972	-0.0690591	0.0132504	1.86975e-07	4.88204e-05	chr13	41205643	OpenSea	FOXO1 (+35090), COG6 (+975830)
cg00913393	-0.0495601	0.0103759	1.7842e-06	0.000261539	chr12	6944405	OpenSea	GNB3 (-4969)
cg00914022	0.101927	0.0151071	1.5103e-11	2.90273e-08	chr11	125035218	Island	PKNOX2 (+617)
cg00916030	-0.0456481	0.0119186	0.000128157	0.00547522	chr2	10588825	Island	ODC1 (-196)
cg00917003	-0.0380421	0.0119866	0.00150499	0.0282942	chr7	150716366	Island	ATG9B (+5219), NOS3 (+28284)
cg00917335	0.126558	0.0401384	0.00161581	0.0296707	chr16	30107341	N_Shore	TBX6 (-4137), YPEL3 (+179)
cg00918309	-0.0851813	0.0159826	9.84177e-08	3.01042e-05	chr14	77843052	N_Shore	SAMD15 (-423), TMED8 (+399)
cg00919164	0.0675685	0.0192292	0.000441651	0.0126682	chr12	100727302	OpenSea	SLC17A8 (-23554), SCYL2 (+66141)
cg00921574	-0.0872631	0.0243492	0.000338599	0.010624	chr7	1513873	Island	MICALL2 (-14736), INTS1 (+30129)
cg00921722	0.12841	0.035251	0.000269743	0.00912788	chr16	85061575	Island	KIAA0513 (-35242), ZDHHC7 (-16468)
cg00922073	-0.0657471	0.0165218	6.90846e-05	0.00358622	chr13	111364588	N_Shore	ING1 (-2740)
cg00922915	0.0403715	0.0135822	0.00295499	0.0438785	chr11	122238691	OpenSea	UBASH3B (-287691), BLID (-251769)
cg00926889	-0.146947	0.0211736	3.91827e-12	1.04369e-08	chr13	115026485	OpenSea	UPF3A (-20573), CDC16 (+26124)
cg00927601	-0.0470438	0.013425	0.000457975	0.0129719	chr11	69357401	OpenSea	CCND1 (-98453), TPCN2 (+541037)
cg00929606	0.0899505	0.0186706	1.45182e-06	0.000225079	chr7	99680280	S_Shore	ZNF3 (-3491)
cg00930430	-0.0586664	0.0154886	0.000152043	0.0061672	chr10	127378865	OpenSea	CTBP2 (-662407), EDRF1 (-29279)
cg00931944	-0.0475059	0.0126563	0.000174357	0.00677958	chr8	1310046	N_Shore	TDRP (-814266), DLGAP2 (-139485)
cg00933405	-0.0328002	0.0102336	0.00134992	0.0263772	chr4	16628785	OpenSea	TAPT1 (-400622), LDB2 (+271646)
cg00934997	0.0428621	0.0104596	4.16983e-05	0.0025359	chr14	73957439	N_Shore	ACOT1 (-46378), NUMB (-32215)
cg00936449	-0.109607	0.0217352	4.5867e-07	9.48857e-05	chr17	63119501	Island	GNA13 (-66545), RGS9 (-14090)
cg00937568	0.108322	0.0227847	1.99264e-06	0.000283381	chr21	34602128	N_Shore	IFNAR2 (-150)
cg00938395	0.128521	0.0261169	8.61069e-07	0.000151953	chr1	26633206	Island	CD52 (-11241), SH3BGRL3 (+27540)
cg00938816	0.0412261	0.0113033	0.000265037	0.0090159	chr17	8058149	N_Shore	PER1 (-2397)
cg00939030	-0.0447856	0.0107869	3.29785e-05	0.00215318	chr9	116298734	OpenSea	ZNF618 (-339827), RGS3 (+91724)
cg00939301	-0.0770864	0.0185989	3.4029e-05	0.00220372	chr2	175870281	Island	CHN1 (-328)
cg00939627	-0.0713688	0.0147771	1.36752e-06	0.000216297	chr16	4994685	OpenSea	SEC14L5 (-13632), PPL (-7550)
cg00944181	-0.0671581	0.0212186	0.00155053	0.0288801	chr14	23062298	S_Shelf	ABHD4 (-4847), DAD1 (-4124)
cg00950489	0.0533947	0.013359	6.41781e-05	0.00340343	chr3	194935330	OpenSea	LSG1 (-542125), XXYLT1 (+56565)
cg00951869	-0.0347755	0.00886248	8.71256e-05	0.00419699	chr14	24805349	S_Shore	ADCY4 (-1073)
cg00952573	-0.119984	0.0167815	8.69182e-13	2.9484e-09	chr6	18210046	OpenSea	KDM1B (+54364), DEK (+55007)
cg00954162	0.0458592	0.0141479	0.00118941	0.0243314	chr20	20284520	OpenSea	CRNKL1 (-247831), INSM1 (-64244)
cg00956639	-0.0724864	0.0135251	8.34963e-08	2.67028e-05	chr1	35659678	S_Shore	SFPQ (-930)
cg00957237	0.0437222	0.0124854	0.000461998	0.0130444	chr20	51629342	OpenSea	TSHZ2 (+40397), ZNF217 (+581035)
cg00959238	-0.0910365	0.0196424	3.57451e-06	0.000439208	chr19	40749359	OpenSea	TTC9B (-25054), AKT2 (+41942)
cg00959963	-0.0541597	0.0180874	0.00275039	0.0418824	chr10	119000272	N_Shore	SLC18A2 (-331)
cg00962672	-0.0532384	0.0168973	0.00162872	0.0298311	chr18	12493772	OpenSea	SLMO1 (+85878), SPIRE1 (+164360)
cg00963029	0.0547606	0.0159767	0.000609117	0.0156429	chr22	19872866	OpenSea	COMT (-56263), GNB1L (-30405)
cg00964848	-0.0725312	0.0239738	0.0024827	0.0392324	chr6	73976940	S_Shelf	KHDC1 (+42997), KCNQ5 (+645421)
cg00967405	-0.0580703	0.0137721	2.48093e-05	0.00176267	chr1	6678492	S_Shelf	THAP3 (-6433), PHF13 (+4748)
cg00969254	-0.039638	0.0107741	0.000234134	0.00829166	chr4	184404770	Island	ING2 (-21376), CDKN2AIP (+39027)
cg00974295	-0.0531724	0.0169634	0.00172121	0.0309026	chr2	71756210	OpenSea	DYSF (+62379), CYP26B1 (+618956)
cg00974835	0.0766754	0.0182909	2.76514e-05	0.00190576	chr14	74960278	Island	ISCA2 (-144), NPC2 (-64)
cg00975624	-0.0342668	0.00899537	0.000139315	0.00580702	chr3	159646501	OpenSea	IL12A (-60035), SCHIP1 (+88852)
cg00976692	0.129295	0.0376585	0.000596139	0.0154291	chr11	64578131	Island	MEN1 (+634)
cg00978845	0.10042	0.0326152	0.00207739	0.0349472	chr7	104752077	OpenSea	KMT2E (+97452), SRPK2 (+277263)
cg00979520	-0.0443617	0.0123321	0.000321608	0.0102663	chr6	116892627	Island	RWDD1 (+98)
cg00979582	0.1076	0.0339226	0.00151436	0.0284006	chr10	976940	N_Shore	GTPBP4 (-57397), LARP4B (-45239)
cg00980047	-0.0698636	0.0135014	2.2845e-07	5.67028e-05	chr12	121642721	OpenSea	P2RX4 (-5146), P2RX7 (+72091)
cg00980698	-0.0565469	0.0181481	0.00183412	0.0322171	chr14	21250509	OpenSea	RNASE6 (+1300), RNASE1 (+20927)
cg00981924	-0.0551779	0.01179	2.86785e-06	0.000372997	chr17	48368059	OpenSea	XYLT2 (-55393), TMEM92 (+19293)
cg00985729	-0.0720361	0.015732	4.6731e-06	0.000533291	chr6	30712559	S_Shore	FLOT1 (-2050), IER3 (-229)
cg00986191	-0.067654	0.0183877	0.000233873	0.00828631	chr5	178419655	N_Shore	GRM6 (+2468), ZNF454 (+51464)
cg00986800	0.0811043	0.0226303	0.000338531	0.0106237	chr3	171757286	N_Shore	FNDC3B (-1057)
cg00987699	0.185164	0.0290207	1.76616e-10	2.14033e-07	chr7	5229947	Island	WIPI2 (+129)
cg00988675	-0.0458633	0.0137436	0.000846656	0.0193968	chr15	99057419	OpenSea	IGF1R (-134780), ARRDC4 (+553492)
cg00989986	-0.118898	0.0216034	3.71961e-08	1.46308e-05	chr8	49746558	N_Shore	EFCAB1 (-98768), SNAI2 (+87740)
cg00991861	-0.122517	0.0248842	8.50122e-07	0.000150523	chr8	95716654	OpenSea	DPY19L4 (-15473), ESRP1 (+63298)
cg00992586	-0.0704328	0.008416	5.81473e-17	9.05006e-13	chr3	8000912	OpenSea	LMCD1 (-542480)
cg00993799	-0.120999	0.0313675	0.000114567	0.00506889	chr7	104653126	Island	KMT2E (-1499)
cg01000365	0.0823631	0.0202836	4.89508e-05	0.00282708	chr8	124428803	Island	WDYHV1 (-161)
cg01002045	0.0397053	0.0113404	0.000463127	0.0130665	chr2	73958103	OpenSea	NAT8 (-88584), TPRKB (+6409)
cg01002690	0.0898641	0.0236492	0.000144768	0.00596296	chr4	39529294	Island	UGDH (-57)
cg01005308	0.115508	0.0200309	8.09304e-09	4.4549e-06	chr20	48768686	N_Shore	UBE2V1 (-36196), TMEM189-UBE2V1 (+1487)
cg01005937	-0.0445888	0.011374	8.84683e-05	0.00424087	chr16	84701635	OpenSea	USP10 (-31948), KLHL36 (+19505)
cg01008433	0.0604846	0.0180924	0.000828522	0.0191295	chr10	3278410	OpenSea	PITRM1 (-63408), KLF6 (+549056)
cg01008854	0.146189	0.0221018	3.73202e-11	6.07039e-08	chr12	111126998	Island	HVCN1 (-485)
cg01011918	-0.088881	0.0159057	2.29681e-08	1.0067e-05	chr1	153013573	OpenSea	SPRR2D (+833)
cg01014986	-0.0352027	0.0106035	0.000900482	0.0202202	chr1	6126167	OpenSea	KCNAB2 (+20187), CHD5 (+114015)
cg01016637	0.124839	0.0234788	1.05442e-07	3.15835e-05	chr12	40499947	Island	SLC2A13 (-287)
cg01019188	-0.0658144	0.0141342	3.21821e-06	0.000405863	chr7	14809526	OpenSea	ETV1 (-779956), DGKB (+133459)
cg01024373	0.073463	0.0219702	0.000826512	0.0190994	chr15	45751057	OpenSea	C15orf48 (+28253), SLC30A4 (+63947)
cg01025283	-0.0558926	0.0143462	9.78011e-05	0.00454568	chr3	138327728	Island	FAIM (+278)
cg01026192	-0.0359175	0.00996156	0.000311423	0.0100454	chr7	2763915	OpenSea	AMZ1 (+44760), GNA12 (+120042)
cg01026373	0.0717598	0.0148438	1.33589e-06	0.000212649	chr5	141071769	Island	ARAP3 (-9982), PCDH1 (+186205)
cg01026744	0.0451025	0.0100666	7.45029e-06	0.000745278	chr4	89619053	OpenSea	NAP1L5 (+332)
cg01026803	-0.111878	0.0218128	2.91305e-07	6.82088e-05	chr10	18299822	OpenSea	CACNB2 (-129783), SLC39A12 (+59055)
cg01026898	-0.0707749	0.014654	1.36718e-06	0.000216297	chr11	44995262	OpenSea	PRDM11 (-173631), TP53I11 (-23552)
cg01029036	0.0561601	0.0138003	4.71181e-05	0.00275248	chr5	135733457	OpenSea	TRPC7 (-32233)
cg01029885	-0.0682213	0.0189411	0.00031606	0.0101488	chr17	8019265	N_Shelf	ALOX12B (-28245), ALOXE3 (+3099)
cg01035334	-0.0533834	0.0183063	0.00354419	0.0491896	chr11	117883077	OpenSea	TMPRSS4 (-64726), IL10RA (+26015)
cg01037108	-0.0443246	0.0110872	6.39338e-05	0.00339341	chr5	137911220	Island	HSPA9 (-88)
cg01045986	-0.0610536	0.0123502	7.67176e-07	0.000139477	chr18	29671767	Island	RNF138 (-50)
cg01047134	0.0479306	0.0128354	0.00018827	0.00713565	chr7	71877946	OpenSea	CALN1 (-589)
cg01048751	-0.062337	0.0182971	0.00065697	0.0164203	chr1	27718495	N_Shore	GPR3 (-652)
cg01050214	-0.0473684	0.0159749	0.00302517	0.0445348	chr1	6615092	S_Shore	NOL9 (-498), TAS1R1 (-148)
cg01050433	0.079991	0.0208041	0.000120568	0.00525318	chr15	41851042	N_Shore	TYRO3 (-189)
cg01052602	0.0412599	0.0113939	0.000293219	0.00964956	chr11	63637836	OpenSea	MARK2 (+31437), RCOR2 (+46479)
cg01053411	0.110085	0.0256805	1.81335e-05	0.00141129	chr12	12876595	N_Shore	APOLD1 (-2269)
cg01055232	0.11073	0.0243974	5.66283e-06	0.000610644	chr6	111136635	Island	CDK19 (-117)
cg01059432	-0.037372	0.0125707	0.0029496	0.0438261	chr1	45279684	S_Shore	TCTEX1D4 (-6728), PTCH2 (+29050)
cg01060323	-0.0451425	0.00909445	6.91473e-07	0.000128691	chr1	26865643	OpenSea	RPS6KA1 (-6699), HMGN2 (+66634)
cg01061575	-0.0356489	0.0118543	0.00263628	0.0407493	chr22	45098367	Island	ARHGAP8 (-14), PRR5-ARHGAP8 (+13)
cg01061714	-0.0947388	0.017497	6.14382e-08	2.12125e-05	chr5	64330880	N_Shore	CWC27 (+266124), ADAMTS6 (+446866)
cg01062412	-0.0740416	0.0197673	0.000179916	0.00692382	chr1	100662504	OpenSea	LRRC39 (-18734), DBT (+52885)
cg01063305	-0.0546777	0.0151922	0.000319374	0.010218	chr7	90344583	OpenSea	FZD1 (-549199), CDK14 (+5872)
cg01063321	0.0557805	0.0138956	5.96311e-05	0.00323623	chr9	139722734	N_Shelf	PHPT1 (-20811), RABL6 (+20361)
cg01066416	-0.0679801	0.0149035	5.08286e-06	0.000566816	chr13	39903770	OpenSea	LHFP (+273537), NHLRC3 (+291316)
cg01068586	0.0440424	0.013159	0.000817076	0.018955	chr11	75215531	OpenSea	KLHL35 (-73858), GDPD5 (+21416)
cg01069170	0.131161	0.0260023	4.554e-07	9.43814e-05	chr19	44031473	Island	ETHE1 (-78)
cg01073046	0.105271	0.0233474	6.51717e-06	0.000675677	chr12	89918752	N_Shore	GALNT4 (-170)
cg01073272	-0.075221	0.0166552	6.29117e-06	0.000658106	chr3	119297326	N_Shore	ADPRH (-788)
cg01074628	-0.0625905	0.0177685	0.000427424	0.0124063	chr11	74204917	S_Shore	LIPT2 (-140)
cg01076051	-0.094616	0.0135851	3.29077e-12	9.06978e-09	chr5	130329564	N_Shore	HINT1 (+171613)
cg01077278	0.0973912	0.0283601	0.000594554	0.0154052	chr5	138629568	Island	MATR3 (+232)
cg01078248	-0.0647914	0.0127001	3.36731e-07	7.59334e-05	chr7	123197661	Island	NDUFA5 (+647)
cg01080099	0.0478141	0.0143107	0.000834358	0.0192212	chr11	130416950	Island	C11orf44 (-125900), ADAMTS15 (+98082)
cg01083340	-0.0600153	0.012618	1.97163e-06	0.000281158	chr11	66176265	Island	SLC29A2 (-36975), NPAS4 (-12209)
cg01083650	-0.0497938	0.0150501	0.000937866	0.0207859	chr1	202858430	S_Shore	RABIF (-168)
cg01085853	-0.0388508	0.00673363	7.94284e-09	4.38439e-06	chr16	75015001	N_Shelf	FA2H (-206279), WDR59 (+4044)
cg01087208	0.0310114	0.00904294	0.000605033	0.0155729	chr20	60494922	Island	TAF4 (+145943), CDH4 (+667441)
cg01090121	-0.0507795	0.0139758	0.000279717	0.00934781	chr12	76244964	OpenSea	KRR1 (-339564), PHLDA1 (+182747)
cg01090358	0.0516821	0.0140522	0.000235187	0.0083196	chr11	47436928	OpenSea	SLC39A13 (+6749), PSMC3 (+11059)
cg01090661	-0.0726553	0.0241819	0.00265992	0.0409898	chr12	96252584	Island	SNRPF (-121)
cg01092818	0.107368	0.0186425	8.44574e-09	4.60435e-06	chr20	60696869	Island	LSM14B (-693)
cg01092839	0.0674478	0.0134006	4.82373e-07	9.83151e-05	chr18	56424761	OpenSea	ZNF532 (-105070), MALT1 (+86144)
cg01093036	0.0614501	0.0150569	4.48072e-05	0.00266175	chr10	104489529	OpenSea	WBP1L (-14197), SFXN2 (+15233)
cg01093212	-0.0510272	0.0163475	0.0017999	0.0318479	chr22	39715156	N_Shore	RPL3 (+619)
cg01095389	0.0376755	0.0121701	0.00196317	0.0337015	chr11	75511563	OpenSea	UVRAG (-14648), DGAT2 (+31787)
cg01097408	-0.0480788	0.0120696	6.79219e-05	0.00354149	chr1	228073635	N_Shore	WNT9A (+61963), PRSS38 (+70242)
cg01101186	0.0423247	0.0135369	0.00176831	0.031471	chr16	58541612	OpenSea	SETD6 (-7779), NDRG4 (+43685)
cg01101876	0.104817	0.0226131	3.56525e-06	0.000438484	chr2	183580910	Island	DNAJC10 (-88)
cg01104198	-0.072953	0.0161275	6.08235e-06	0.0006427	chr2	203735673	N_Shore	ICA1L (+691)
cg01104200	-0.0488337	0.0158231	0.00202716	0.0344022	chr12	562065	N_Shore	B4GALNT3 (-7464), CCDC77 (+51324)
cg01104425	-0.0537989	0.0151109	0.000370465	0.0112866	chr1	25249494	OpenSea	RUNX3 (+42006), CLIC4 (+177647)
cg01104702	-0.103248	0.0190398	5.86923e-08	2.04962e-05	chr9	134672716	OpenSea	RAPGEF1 (-87488), MED27 (+282578)
cg01106649	0.0522859	0.0168036	0.00186079	0.0325165	chr2	127516969	OpenSea	GYPC (+103461), BIN1 (+347961)
cg01108243	-0.0463066	0.00870025	1.02382e-07	3.08649e-05	chr20	57594267	OpenSea	TUBB1 (-41)
cg01108653	-0.0371801	0.00969498	0.000125572	0.00539889	chr15	101668270	OpenSea	CHSY1 (+123866), LRRK1 (+208851)
cg01108872	0.0687175	0.0165401	3.25853e-05	0.00213514	chr6	166912204	OpenSea	MPC1 (-115719), RPS6KA2 (+363834)
cg01109643	-0.0509568	0.0166429	0.00220029	0.0362937	chr13	113547231	N_Shore	MCF2L (-76303), ATP11A (+202589)
cg01110688	-0.0364387	0.0123319	0.00312851	0.0454901	chr16	279023	Island	LUC7L (+425)
cg01110790	-0.0469078	0.0136411	0.000584473	0.0152339	chr1	22287926	OpenSea	HSPG2 (-24137), CELA3B (-15587)
cg01112020	-0.0741744	0.0193256	0.00012397	0.00535437	chr2	239008986	N_Shore	ESPNL (+189)
cg01112533	-0.0624211	0.0156642	6.74936e-05	0.003526	chr12	64515030	OpenSea	C12orf66 (+101040), SRGAP1 (+276958)
cg01114210	-0.051007	0.0098491	2.23251e-07	5.57611e-05	chr4	5799323	OpenSea	EVC (+86400), CRMP1 (+95461)
cg01114230	-0.045107	0.0143179	0.0016305	0.029852	chr12	13197039	N_Shore	KIAA1467 (-178)
cg01114989	0.0451507	0.0134453	0.000784789	0.0184672	chr16	67757411	S_Shelf	GFOD2 (-4088)
cg01115057	-0.0345731	0.00747215	3.71113e-06	0.000451874	chr2	172740051	OpenSea	SLC25A12 (+10710), DYNC1I2 (+196072)
cg01116021	0.0421462	0.0129587	0.00114456	0.0237222	chr2	237031300	N_Shore	GBX2 (+45711), AGAP1 (+628550)
cg01116196	0.0686154	0.0178952	0.00012593	0.00540959	chr3	101102832	OpenSea	IMPG2 (-63429), SENP7 (+129195)
cg01116966	-0.0464867	0.0152226	0.00225969	0.0369164	chr5	133450017	Island	TCF7 (-384)
cg01117627	0.0535041	0.0117751	5.5236e-06	0.000600167	chr14	100150713	Island	CYP46A1 (+63)
cg01117788	-0.0363894	0.00926115	8.52093e-05	0.00413323	chr21	42676249	Island	FAM3B (-12411), BACE2 (+136522)
cg01118321	-0.100994	0.0209116	1.36823e-06	0.000216346	chr1	45666712	OpenSea	ZSWIM5 (+5515), UROD (+188894)
cg01119680	0.104217	0.0355422	0.00336552	0.0476326	chr22	41986251	S_Shore	PMM1 (-358)
cg01121554	0.0997612	0.0223521	8.07583e-06	0.000789253	chr19	23253797	Island	ZNF728 (-67820), ZNF730 (-45979)
cg01124988	-0.06743	0.0221546	0.00233758	0.0377339	chr13	114756234	OpenSea	GAS6 (-189195), RASA3 (+141851)
cg01128298	-0.0486707	0.0132897	0.000249959	0.00866715	chr6	46143943	OpenSea	ENPP5 (-5236), RCAN2 (+315155)
cg01132150	-0.0487905	0.0118297	3.71702e-05	0.00234777	chr5	131782489	OpenSea	IRF1 (+44000), SLC22A5 (+77046)
cg01134075	-0.0941216	0.0225189	2.91937e-05	0.00198059	chr6	144665369	OpenSea	UTRN (+52405)
cg01134526	-0.0750562	0.0140385	8.96847e-08	2.81378e-05	chr11	3846965	OpenSea	RHOG (+15247), PGAP2 (+17275)
cg01135648	-0.0381136	0.0116723	0.00109341	0.0230142	chr4	41983611	N_Shore	SLC30A9 (-8877), TMEM33 (+46475)
cg01138791	-0.0690513	0.0112592	8.63072e-10	7.5449e-07	chr16	990105	OpenSea	GNG13 (-139373), LMF1 (+30893)
cg01140247	-0.0440038	0.0146664	0.00269703	0.041353	chr10	77784369	OpenSea	C10orf11 (+241851)
cg01140719	0.0253017	0.00823188	0.00211476	0.0353812	chr4	40616224	OpenSea	NSUN7 (-135689), RBM47 (-99450)
cg01144538	0.0485537	0.0127252	0.000135882	0.00571072	chr16	12255161	OpenSea	SNX29 (+184567), CPPED1 (+642712)
cg01145389	0.0575924	0.018413	0.00176118	0.0313831	chr1	51433840	Island	C1orf185 (-134065), CDKN2C (+7424)
cg01145583	-0.116882	0.0309958	0.000162654	0.006459	chr6	160211477	Island	TCP1 (-697), MRPL18 (-20)
cg01145653	0.0691866	0.0230893	0.00273117	0.0416914	chr3	125775696	OpenSea	SLC41A3 (+27450), ROPN1B (+87710)
cg01149202	-0.0500877	0.0110782	6.1462e-06	0.000647292	chr12	96648325	OpenSea	ELK3 (+60166), CDK17 (+146012)
cg01149896	-0.0520515	0.0150742	0.000554374	0.014698	chr4	37828114	N_Shore	PGM2 (-140)
cg01151584	-0.0398036	0.012953	0.00211975	0.0354452	chr11	64627528	OpenSea	CDC42BPG (-15488), EHD1 (+18662)
cg01152729	-0.0583474	0.0169005	0.000555609	0.0147224	chr11	47593274	OpenSea	NDUFS3 (-7287), PTPMT1 (+6122)
cg01153132	-0.055256	0.0147256	0.000175158	0.00679941	chr6	119400114	Island	FAM184A (-207)
cg01153342	-0.0503386	0.0150091	0.000796876	0.0186461	chr14	74254319	S_Shore	PTGR2 (-64229), ELMSAN1 (-27319)
cg01153451	-0.0449292	0.00805692	2.45445e-08	1.05939e-05	chr14	105714274	N_Shore	BTBD6 (-636)
cg01153902	-0.0749834	0.011669	1.31133e-10	1.67885e-07	chr19	19713903	OpenSea	PBX4 (+15821), CILP2 (+64830)
cg01155023	-0.0646881	0.012332	1.5582e-07	4.2474e-05	chr14	77924721	S_Shore	VIPAS39 (-774), AHSA1 (+349)
cg01156550	-0.174258	0.0516186	0.000735802	0.0177056	chr11	2292751	Island	ASCL2 (-570)
cg01156699	0.0417169	0.0126045	0.000934022	0.0207244	chr8	102643895	OpenSea	GRHL2 (+139236), NCALD (+493239)
cg01168535	0.0916171	0.0220415	3.23055e-05	0.00212311	chr7	100292265	Island	POP7 (-11410), GIGYF1 (-5195)
cg01168851	-0.06302	0.0213546	0.00316628	0.0458235	chr21	18984132	Island	BTG3 (+1029), CXADR (+99433)
cg01172338	0.0798594	0.0159639	5.65922e-07	0.000110779	chr17	7297763	Island	TMEM256-PLSCR3 (+9652), TNK1 (+13608)
cg01173291	-0.0451312	0.0145126	0.00187223	0.0326501	chr15	85144040	N_Shore	ZSCAN2 (-195)
cg01173563	0.0342384	0.0116652	0.00333468	0.0473693	chr15	73027500	OpenSea	ADPGK (+48625), BBS4 (+48973)
cg01176130	-0.0610523	0.0187658	0.00114042	0.0236667	chr9	92191681	OpenSea	SEMA4D (-157934), GADD45G (-28246)
cg01176345	0.0547488	0.0179273	0.00225866	0.0369043	chr3	196045335	S_Shore	TCTEX1D2 (-177)
cg01176458	-0.0953645	0.0283361	0.000764125	0.0181478	chr3	27763828	Island	EOMES (+160)
cg01177235	0.0562551	0.0160401	0.000452924	0.0128801	chr9	33265011	Island	BAG1 (-253), CHMP5 (+72)
cg01181084	-0.0194413	0.00595485	0.0010955	0.0230423	chr8	43059863	Island	HGSNAT (+64266)
cg01181492	-0.0397242	0.0132284	0.00267382	0.0411292	chr12	109531414	S_Shore	UNG (-3964), ALKBH2 (-151)
cg01182386	0.0666926	0.0190759	0.000471975	0.0132251	chr15	75182373	Island	MPI (+26)
cg01188685	0.145714	0.0473255	0.00207723	0.0349455	chr1	157963448	N_Shore	KIRREL (+49)
cg01190139	0.0606314	0.0169802	0.000356006	0.0109854	chr17	42448623	OpenSea	FAM171A2 (-7381), ITGA2B (+18249)
cg01190989	-0.064077	0.0180437	0.000383463	0.0115343	chr4	22502077	OpenSea	KCNIP4 (-551656), GPR125 (+15599)
cg01193320	-0.0638517	0.012642	4.40086e-07	9.17066e-05	chr16	53926049	OpenSea	FTO (+188175), IRX3 (+394625)
cg01194901	0.0549504	0.0143477	0.000128186	0.00547573	chr1	161697083	Island	DUSP12 (-22476), FCRLB (+5731)
cg01195198	0.0415117	0.0120774	0.000587908	0.0152863	chr18	18692028	Island	ROCK1 (-217)
cg01196842	-0.0388584	0.0118668	0.00105834	0.022535	chr2	160569061	Island	MARCH7 (+52)
cg01196861	-0.0572193	0.0195273	0.00338725	0.0478175	chr11	67135127	OpenSea	POLD4 (-14111), CLCF1 (+6080)
cg01197411	-0.035314	0.011336	0.00183818	0.0322677	chr5	87988624	S_Shelf	TMEM161B (-423960), MEF2C (+211274)
cg01199952	-0.0735863	0.016726	1.08499e-05	0.00097601	chr13	25591486	N_Shore	CENPJ (-94469), PABPC3 (-78813)
cg01200289	0.0936732	0.020702	6.04404e-06	0.000640306	chr4	77227751	Island	FAM47E-STBD1 (+573)
cg01201876	-0.089908	0.018888	1.93546e-06	0.000277361	chr10	127440740	OpenSea	MMP21 (+23649), EDRF1 (+32596)
cg01202521	-0.0394261	0.0112275	0.000445468	0.0127399	chr16	1360231	Island	BAIAP3 (-24273), UBE2I (+1351)
cg01203960	-0.0300141	0.00982093	0.00224205	0.0367281	chr5	176735073	S_Shore	RAB24 (-4365), PRELID1 (+4299)
cg01205391	-0.0880222	0.0240686	0.000255044	0.00877908	chr6	166796706	Island	MPC1 (-221)
cg01207100	0.0608703	0.0197959	0.00210572	0.035279	chr7	155293125	OpenSea	CNPY1 (+33431), EN2 (+42302)
cg01207437	-0.0595795	0.0173258	0.000584365	0.0152326	chr16	77324732	OpenSea	SYCE1L (+91439), ADAMTS18 (+144278)
cg01210084	-0.0590557	0.017754	0.000879988	0.0198998	chr21	46717495	S_Shelf	COL18A1 (-157907), POFUT2 (-9683)
cg01210432	0.0271526	0.00835453	0.00115389	0.0238482	chr10	23652593	OpenSea	OTUD1 (-75604), C10orf67 (-18820)
cg01211165	-0.0791108	0.0216383	0.000256129	0.00880532	chr8	53011019	OpenSea	PCMTD1 (-199362), ST18 (+311283)
cg01213128	0.164134	0.0242603	1.32796e-11	2.61078e-08	chr5	138629571	Island	MATR3 (+235)
cg01213889	0.0796832	0.0240713	0.000931964	0.0206967	chr16	128009	Island	MPG (-246)
cg01215328	-0.0215419	0.0067731	0.00147016	0.0278818	chr16	34208792	Island	ENSG00000259680 (-561097)
cg01217204	-0.179748	0.0302687	2.87822e-09	1.97024e-06	chr2	113239325	Island	TTL (-405)
cg01217406	0.0341489	0.0113607	0.00264821	0.0408691	chr15	23013480	OpenSea	NIPA2 (+20927), CYFIP1 (+120818)
cg01217608	-0.0716703	0.0146583	1.01152e-06	0.000171123	chr10	35556411	OpenSea	CCNY (-69390), CREM (+140024)
cg01219811	-0.0809812	0.0149125	5.62255e-08	1.98708e-05	chr16	67880645	N_Shore	NUTF2 (+11), CENPT (+715)
cg01220651	0.0975938	0.0194663	5.34595e-07	0.000106112	chr1	245026640	Island	HNRNPU (+1132), COX20 (+28017)
cg01220720	-0.0914694	0.0124418	1.9557e-13	8.29893e-10	chr6	32167020	S_Shelf	GPSM3 (-6338), NOTCH4 (+24823)
cg01220923	-0.034168	0.00879954	0.000103207	0.00471575	chr22	21981360	N_Shore	RIMBP3C (-75611), YDJC (+2992)
cg01221959	-0.0483974	0.0114996	2.5696e-05	0.00180645	chr16	57864910	OpenSea	KIFC3 (-28411), CNGB1 (+140105)
cg01222732	-0.063399	0.0174201	0.000273261	0.00921	chr2	582704	N_Shore	FAM150B (-294409), TMEM18 (+94734)
cg01224340	0.0324214	0.00910946	0.000372141	0.0113104	chr14	65521454	OpenSea	MAX (+47733), FNTB (+68017)
cg01225838	-0.0509487	0.0138426	0.000232699	0.00825697	chr16	67194867	N_Shore	HSF4 (-2420), TRADD (-667)
cg01226748	-0.0536154	0.0108854	8.41753e-07	0.000149603	chr12	133277966	OpenSea	PGAM5 (-9438), ENSG00000256632 (+13332)
cg01226781	-0.0487368	0.0120387	5.15777e-05	0.00293291	chr18	19752473	S_Shore	GATA6 (+3070), CTAGE1 (+245404)
cg01228893	0.136881	0.0411165	0.000871269	0.0197776	chr12	56122637	Island	CD63 (+853)
cg01230360	0.0495486	0.0154217	0.00131398	0.0259347	chr10	24754907	OpenSea	KIAA1217 (+256815), ARHGAP21 (+257689)
cg01232267	0.118975	0.0375007	0.00151072	0.0283576	chr3	47398209	Island	PTPN23 (-24300), KLHL18 (+73774)
cg01235596	-0.0465719	0.01215	0.00012655	0.00542716	chr17	73089282	OpenSea	ARMC7 (-16799), SLC16A5 (+4250)
cg01235795	-0.070927	0.0125192	1.46647e-08	7.02751e-06	chr12	6396083	N_Shelf	PLEKHG6 (-24015), CD9 (+87203)
cg01236774	-0.0859828	0.0164625	1.76097e-07	4.6599e-05	chr12	122007814	OpenSea	KDM2B (+11074), RNF34 (+169893)
cg01239827	0.0858228	0.0178529	1.5305e-06	0.000233422	chr3	79817207	S_Shore	ROBO1 (-243)
cg01244184	0.0431956	0.0114278	0.000156917	0.00630495	chr15	99278500	OpenSea	IGF1R (+86301), PGPEP1L (+270290)
cg01244981	-0.0599361	0.0173845	0.000565442	0.0148969	chr9	2158313	OpenSea	VLDLR (-463520), SMARCA2 (+136369)
cg01245155	-0.0486005	0.0129209	0.000168976	0.00663536	chr2	205919517	OpenSea	NRP2 (-627706), PARD3B (+508795)
cg01249054	-0.0868618	0.0291268	0.00286194	0.0429955	chr6	140469571	OpenSea	CITED2 (-773815)
cg01249219	-0.0688843	0.0122801	2.02996e-08	9.12924e-06	chr5	64196596	OpenSea	CWC27 (+131840), ADAMTS6 (+581150)
cg01250046	-0.0448558	0.0105519	2.12841e-05	0.00158115	chr11	6704297	Island	MRPL17 (+334)
cg01251434	0.060358	0.00902906	2.31153e-11	4.0941e-08	chr5	68630898	S_Shelf	CCDC125 (-2356)
cg01251784	-0.0798079	0.0151782	1.45577e-07	4.02628e-05	chr3	31690350	OpenSea	STT3B (+116069), OSBPL10 (+332443)
cg01256417	0.0480847	0.0132031	0.000270622	0.00914475	chr2	113573667	OpenSea	IL1A (-31501), IL1B (+20812)
cg01256882	-0.0390838	0.00508703	1.55373e-14	1.10116e-10	chr5	1271100	Island	TERT (+24061), SLC6A18 (+45631)
cg01258522	0.0755242	0.0168993	7.85629e-06	0.000773319	chr1	92950765	Island	GFI1 (-1255)
cg01259521	0.0409199	0.0114883	0.000368208	0.0112386	chr16	1720443	OpenSea	HN1L (-7813), CRAMP1L (+58118)
cg01259637	-0.0611412	0.0120398	3.80953e-07	8.28701e-05	chr15	33472351	OpenSea	RYR3 (-130825), FMN1 (-112267)
cg01259702	0.0872526	0.0142501	9.1869e-10	7.91774e-07	chr19	662807	Island	RNF126 (+469)
cg01260909	-0.0529771	0.0141916	0.000189224	0.0071623	chr12	2156266	OpenSea	DCP1B (-42590), CACNA1C (-6462)
cg01262208	-0.0864662	0.0267467	0.00122589	0.0248143	chr8	144790375	Island	MAPK15 (-8053), ZNF707 (+23698)
cg01265653	-0.114818	0.017524	5.67432e-11	8.57919e-08	chr11	96190436	OpenSea	JRKL (+67279)
cg01267844	0.0416031	0.0118995	0.000471923	0.0132245	chr11	130010333	OpenSea	ST14 (-19123), APLP2 (+70533)
cg01272058	-0.0660017	0.0137824	1.67756e-06	0.000249549	chr19	40926777	Island	PRX (-7505), SERTAD1 (+5154)
cg01272690	0.041116	0.0124502	0.000958524	0.0210801	chr11	66328989	S_Shelf	ZDHHC24 (-15281), CTSF (+7077)
cg01273393	-0.0844259	0.0206073	4.18744e-05	0.00254367	chr1	159996368	OpenSea	SLAMF9 (-72325), PIGM (+5414)
cg01274080	-0.045555	0.0147523	0.00201506	0.0342704	chr8	84075687	OpenSea	NONE
cg01277372	0.0576903	0.0187474	0.00208929	0.0350837	chr3	169378764	N_Shore	MECOM (-514672), ACTRT3 (+108918)
cg01278654	-0.0498223	0.0111883	8.46557e-06	0.000816573	chr17	48845563	OpenSea	WFIKKN2 (-67207), LUC7L3 (+48659)
cg01280841	0.0999688	0.0197489	4.1489e-07	8.7773e-05	chr7	100181701	N_Shore	SAP25 (-10432), LRCH4 (+2074)
cg01281600	0.0516172	0.0143358	0.000317516	0.0101832	chr20	31369075	OpenSea	MAPRE1 (-38623), DNMT3B (+18885)
cg01282150	0.0478376	0.0154121	0.00190991	0.0330907	chr13	23993332	OpenSea	SACS (+14508), SGCG (+238242)
cg01282432	0.0722037	0.0178897	5.43594e-05	0.00304077	chr14	57046857	S_Shore	TMEM260 (+347)
cg01284192	-0.0501352	0.0150236	0.000846554	0.0193955	chr15	99500473	Island	PGPEP1L (+48317), IGF1R (+308274)
cg01284702	0.11455	0.0242464	2.30771e-06	0.000316261	chr19	11039163	Island	C19orf52 (-245), YIPF2 (+165)
cg01288050	-0.0526178	0.017682	0.00292233	0.0435999	chr5	119718853	OpenSea	PRR16 (-81165), FAM170A (+753561)
cg01288322	-0.0922579	0.0199665	3.82586e-06	0.000462818	chr15	85259188	Island	SEC11A (+758)
cg01288598	-0.0462854	0.0157069	0.00321061	0.0462239	chr6	14118227	S_Shore	CD83 (+356)
cg01289541	-0.0487687	0.0162736	0.00272836	0.0416653	chr3	170282058	OpenSea	SLC7A14 (+21804), CLDN11 (+145406)
cg01291375	0.0547138	0.0140182	9.49854e-05	0.0044527	chr6	170753313	N_Shelf	PSMB1 (+109115), FAM120B (+137470)
cg01291398	-0.0505157	0.013337	0.000152087	0.00616836	chr8	1830682	N_Shore	KBTBD11 (-91361), ARHGEF10 (+58541)
cg01296605	0.0546064	0.0164959	0.000931951	0.0206967	chr4	74124890	Island	ANKRD17 (-389)
cg01297397	-0.0447585	0.0104873	1.9735e-05	0.00149932	chr1	150206972	Island	ANP32E (+1531), PLEKHO1 (+84803)
cg01297674	-0.0456374	0.0116464	8.90722e-05	0.00425969	chr2	122406765	Island	CLASP1 (+286)
cg01297744	-0.0208239	0.00609225	0.000630609	0.0159922	chr19	1230988	Island	C19orf26 (+7037), STK11 (+25249)
cg01303655	0.132171	0.0422059	0.00173866	0.031118	chr17	76102354	S_Shore	TMC6 (+22423), TNRC6C (+101218)
cg01305547	-0.0646388	0.0172248	0.000174973	0.00679529	chr4	1893307	OpenSea	WHSC1 (-1264)
cg01307981	-0.0719602	0.0115748	5.06806e-10	4.97877e-07	chr1	212341536	OpenSea	PPP2R5A (-117342), DTL (+132618)
cg01308806	-0.0355283	0.00959006	0.000211641	0.00775025	chr19	4276778	N_Shelf	SHD (-1819)
cg01309005	-0.0397486	0.0128033	0.00190563	0.0330425	chr12	121517574	OpenSea	P2RX7 (-53056), OASL (-40530)
cg01314762	-0.0539003	0.00996472	6.33392e-08	2.17083e-05	chr2	106814741	S_Shelf	UXS1 (-3947)
cg01315863	0.0518036	0.0144543	0.000338426	0.0106224	chr2	242847386	S_Shelf	CXXC11 (+35506)
cg01320780	0.106292	0.0262995	5.30851e-05	0.00298964	chr8	22298453	Island	PPP3CC (-195)
cg01323312	-0.0775019	0.0179493	1.57579e-05	0.0012776	chr7	73476657	OpenSea	LIMK1 (-21612), ELN (+34539)
cg01324702	0.0597596	0.0148076	5.44303e-05	0.00304324	chr5	138290007	OpenSea	LRRTM2 (-79029), SIL1 (+244079)
cg01325271	-0.0429828	0.0102275	2.63768e-05	0.0018411	chr5	179247603	N_Shore	SQSTM1 (-155)
cg01325599	-0.0345808	0.011838	0.00348724	0.0486963	chr3	169478337	OpenSea	MECOM (-614245), ACTRT3 (+9345)
cg01329756	-0.0255252	0.00859161	0.00296883	0.044005	chr17	80346912	Island	HEXDC (-29281), UTS2R (+14760)
cg01333327	-0.0512794	0.0170574	0.00264463	0.0408302	chr4	79693986	N_Shelf	BMP2K (-3545)
cg01334186	-0.051267	0.012333	3.22602e-05	0.00212102	chr1	151372572	Island	PSMB4 (+563)
cg01334211	-0.0960276	0.0145761	4.45766e-11	7.03447e-08	chr8	141729014	OpenSea	AGO2 (-83297), PTK2 (+282242)
cg01335042	-0.0548641	0.0165333	0.000905318	0.020286	chr19	3572516	N_Shore	HMG20B (-419)
cg01338864	-0.0799425	0.0155383	2.6771e-07	6.41782e-05	chr6	31691905	S_Shore	LY6G6C (-2284), C6orf25 (+745)
cg01341130	-0.0759732	0.0144867	1.5685e-07	4.26783e-05	chr15	76033361	S_Shore	UBE2Q2 (-102264), CSPG4 (-28173)
cg01341543	-0.0337414	0.00878354	0.000122316	0.00530431	chr3	14483152	OpenSea	CCDC174 (-210118), SLC6A6 (+39077)
cg01342042	0.0589392	0.0143101	3.81004e-05	0.00238414	chr10	708222	N_Shelf	DIP2C (+27383), ZMYND11 (+527799)
cg01344630	-0.0562906	0.0154113	0.00025965	0.00889325	chr3	120067467	N_Shore	GPR156 (-63527), FSTL1 (+102632)
cg01345841	0.124283	0.0219902	1.58802e-08	7.50037e-06	chr12	117348835	Island	FBXW8 (+75)
cg01347752	-0.0534683	0.0113827	2.63605e-06	0.00034856	chr16	26587954	OpenSea	KDM8 (-627341), HS3ST4 (+884608)
cg01350253	0.049488	0.0114057	1.43219e-05	0.00119028	chr2	204524311	OpenSea	RAPH1 (-124179), CD28 (-46959)
cg01353569	-0.0659544	0.013788	1.72306e-06	0.000254504	chr7	106810328	Island	HBP1 (+869)
cg01353679	-0.142671	0.0243562	4.69325e-09	2.8901e-06	chr2	39351519	Island	SOS1 (-3328)
cg01357613	0.133994	0.0379288	0.000411221	0.0120961	chr8	123795013	S_Shore	ZHX2 (+1381), DERL1 (+259649)
cg01357956	-0.0627985	0.0205936	0.00229283	0.0372539	chr9	4738840	N_Shore	AK3 (+2477), CDC37L1 (+59275)
cg01358513	-0.0401992	0.0121026	0.000895252	0.0201434	chr22	25595705	OpenSea	CRYBB3 (-111)
cg01358551	-0.0625891	0.0133353	2.68589e-06	0.00035356	chr19	47353761	Island	AP2S1 (+487)
cg01360317	-0.122783	0.0219263	2.1458e-08	9.53141e-06	chr16	84377124	OpenSea	ATP2C2 (-25008), WFDC1 (+48873)
cg01361751	-0.0519888	0.0144772	0.000329305	0.0104281	chr8	38243628	N_Shore	WHSC1L1 (-3839), LETM2 (-390)
cg01362522	0.0508137	0.0145258	0.000468448	0.0131619	chr1	44398486	N_Shore	ARTN (-505)
cg01364851	-0.053157	0.0126868	2.7902e-05	0.00191829	chr4	17812285	Island	NCAPG (-239), DCAF16 (+95)
cg01366085	-0.0633476	0.0117326	6.69088e-08	2.25903e-05	chr8	103668528	Island	KLF10 (-399)
cg01366622	-0.0473166	0.0132393	0.000351642	0.0108921	chr5	173218550	OpenSea	BOD1 (-174888), CPEB4 (-96732)
cg01367852	-0.162978	0.0278757	5.01651e-09	3.04842e-06	chr3	111431423	OpenSea	PHLDB2 (-146603), PLCXD2 (+37655)
cg01370384	-0.0603982	0.0163773	0.000226102	0.00811025	chr3	184053526	N_Shore	FAM131A (-1713)
cg01371155	0.100238	0.0198347	4.33382e-07	9.06943e-05	chr1	216774598	Island	USH2A (-177861), ESRRG (+122196)
cg01372911	-0.0638752	0.0200926	0.00147765	0.027967	chr6	46759861	OpenSea	MEP1A (-1265)
cg01372971	-0.0626336	0.0173222	0.000299433	0.00978668	chr7	150113981	OpenSea	GIMAP8 (-33736), ZNF775 (+37558)
cg01373852	0.0672469	0.0167267	5.81149e-05	0.00317964	chr13	113121958	S_Shore	SPACA7 (+91326), TUBGCP3 (+120522)
cg01375693	-0.116857	0.0227698	2.8652e-07	6.73866e-05	chr16	50113674	OpenSea	PAPD5 (-73154), HEATR3 (+13823)
cg01375838	-0.0552106	0.0120117	4.2989e-06	0.000503811	chr6	112126677	OpenSea	TRAF3IP2 (-199229), FYN (+67977)
cg01378158	-0.0533153	0.012183	1.20768e-05	0.00105377	chr16	67312308	N_Shore	PLEKHG4 (+896)
cg01378375	-0.0485454	0.0146542	0.000923928	0.020566	chr11	112352406	OpenSea	NCAM1 (-479751), PLET1 (-220824)
cg01378456	-0.0696103	0.0225471	0.00201964	0.0343184	chr10	114116705	OpenSea	ACSL5 (-19250), TECTB (+73213)
cg01379158	0.0827805	0.0146178	1.48765e-08	7.08791e-06	chr17	17206552	Island	NT5M (-96)
cg01379735	-0.0898025	0.0179351	5.52582e-07	0.000108956	chr9	98734361	OpenSea	ERCC6L2 (+96379), HSD17B3 (+330072)
cg01381288	-0.0539324	0.016851	0.00137169	0.0266737	chr16	67278614	N_Shore	SLC9A5 (-4238), FHOD1 (+2946)
cg01381374	-0.0686143	0.0120367	1.19523e-08	6.02369e-06	chr7	93474158	OpenSea	CALCR (-270117), TFPI2 (+46144)
cg01381636	0.0828755	0.0271921	0.00230539	0.0373885	chr2	175206388	Island	SP9 (+6715), CIR1 (+54054)
cg01381797	0.0479804	0.0163631	0.00336544	0.0476326	chr10	22630327	Island	SPAG6 (-4071)
cg01382153	-0.0763393	0.0256407	0.00290822	0.0434596	chr2	219906212	Island	CCDC108 (+32)
cg01382864	-0.0388642	0.0120352	0.00124128	0.0250142	chr2	220174251	Island	PTPRN (+43)
cg01382875	-0.0621205	0.015052	3.67417e-05	0.00232978	chr16	68118514	N_Shore	NFATC3 (-1046)
cg01383401	-0.0514511	0.0129574	7.16304e-05	0.00368003	chr7	2106404	N_Shore	MAD1L1 (+166473), ELFN1 (+378650)
cg01387083	0.0601379	0.0204538	0.00328021	0.0468615	chr12	124400247	OpenSea	CCDC92 (+57123), DNAH10 (+153206)
cg01390564	-0.0279697	0.00812009	0.000572111	0.0150143	chr16	31162282	S_Shelf	PRSS36 (-868)
cg01392311	0.0595264	0.0140379	2.2312e-05	0.00163441	chr22	35738617	OpenSea	HMOX1 (-38210), TOM1 (+42821)
cg01393939	0.0759341	0.0199284	0.000138775	0.00579063	chr1	87803705	S_Shelf	LMO4 (+9555)
cg01394471	0.0435979	0.0147807	0.00318142	0.045955	chr17	17612628	OpenSea	RAI1 (+27842), SREBF1 (+127672)
cg01395261	-0.101418	0.0248795	4.57474e-05	0.00269902	chr19	18260515	Island	PIK3R2 (-3412)
cg01396079	-0.048187	0.0108583	9.08772e-06	0.00086039	chr1	42601304	OpenSea	HIVEP3 (-217136), GUCA2B (-17787)
cg01398168	-0.0996731	0.0163359	1.05105e-09	8.782e-07	chr19	58486514	OpenSea	C19orf18 (-613)
cg01398415	-0.0548248	0.0130946	2.82885e-05	0.00193756	chr1	226309536	Island	H3F3A (+57859), ACBD3 (+64894)
cg01398575	0.0657799	0.0173595	0.000151086	0.00613875	chr16	77896556	OpenSea	CLEC3A (-159855), VAT1L (+74130)
cg01399068	0.12358	0.0277581	8.50555e-06	0.000819644	chr2	207630025	Island	FASTKD2 (-55), MDH1B (+245)
cg01399214	-0.046175	0.0101975	5.95307e-06	0.000633168	chr16	70524458	OpenSea	COG4 (+33009), FUK (+36135)
cg01401694	0.0810187	0.0211271	0.000125658	0.00540142	chr1	54355560	Island	DIO1 (-4299), YIPF1 (-108)
cg01402409	-0.0422016	0.00646252	6.56811e-11	9.72675e-08	chr4	78978133	N_Shore	FRAS1 (-590)
cg01407900	-0.0500822	0.0144089	0.000509376	0.0138988	chr16	56965658	N_Shore	HERPUD1 (-301)
cg01410991	-0.0398178	0.00955576	3.08783e-05	0.00205937	chr14	75081499	S_Shore	LTBP2 (-2466)
cg01416317	0.0608853	0.0182252	0.000835612	0.01924	chr19	45737208	N_Shore	EXOC3L2 (+260)
cg01418090	-0.11101	0.0194502	1.14729e-08	5.83284e-06	chr3	136454791	OpenSea	STAG1 (+16418), PCCB (+485591)
cg01421267	-0.0644668	0.0138142	3.06072e-06	0.00039116	chr20	40328540	OpenSea	CHD6 (-81408)
cg01421558	-0.0504082	0.0100021	4.66134e-07	9.59661e-05	chr2	209473690	OpenSea	MAP2 (-970454), PTH2R (+202135)
cg01422252	0.0700381	0.0146749	1.8181e-06	0.000264992	chr17	26822120	OpenSea	FOXN1 (-28838), SLC13A2 (+21810)
cg01424816	0.0408469	0.0106976	0.000134356	0.00566457	chr10	30654476	OpenSea	MAP3K8 (-68389), MTPAP (-16229)
cg01427388	-0.0434995	0.0133033	0.0010761	0.0227899	chr14	76438205	OpenSea	TGFB3 (+9328), TTLL5 (+310585)
cg01428219	-0.0458346	0.0145	0.00157223	0.0291319	chr2	189179606	OpenSea	COL3A1 (-659439), GULP1 (+22048)
cg01430621	0.082236	0.0234564	0.000455051	0.012919	chr10	75012835	S_Shore	DNAJC9 (-4216), MRPS16 (-385)
cg01432010	0.0845466	0.0177757	1.97185e-06	0.000281158	chr19	8006001	N_Shelf	CTXN1 (-14951), TIMM44 (+2803)
cg01432766	-0.0986293	0.0216883	5.42661e-06	0.000592823	chr8	122653877	S_Shore	HAS2 (-248)
cg01433474	0.052937	0.0134582	8.37361e-05	0.00408649	chr20	33154167	OpenSea	MAP1LC3A (+19510), PIGU (+110721)
cg01433913	0.0404463	0.00972624	3.20379e-05	0.00211084	chr16	12136773	Island	SNX29 (+66179), CPPED1 (+761100)
cg01433955	0.054702	0.0156087	0.000457334	0.0129602	chr20	57223269	N_Shore	STX16-NPEPL1 (-3220), STX16 (-3069)
cg01434653	-0.0452406	0.0102636	1.04382e-05	0.000949628	chr12	93321773	N_Shore	EEA1 (+1333), PLEKHG7 (+191463)
cg01434938	0.0387174	0.0131776	0.00330207	0.0470509	chr14	50833146	OpenSea	CDKL1 (+29470), ATP5S (+53788)
cg01436643	-0.0271853	0.00886241	0.00215871	0.0358601	chr13	113570860	OpenSea	MCF2L (-52674), ATP11A (+226218)
cg01436664	0.124544	0.0180885	5.76767e-12	1.37897e-08	chr3	128997925	N_Shore	HMCES (+243)
cg01437411	-0.108285	0.0194884	2.75435e-08	1.16665e-05	chr12	7033911	N_Shelf	ATN1 (+286)
cg01437836	0.0475004	0.00904991	1.53166e-07	4.19378e-05	chr1	154960953	OpenSea	LENEP (-5110), FLAD1 (+5105)
cg01438839	0.0556989	0.0131457	2.26474e-05	0.00165	chr3	193594856	OpenSea	HES1 (-259077), OPA1 (+283924)
cg01439105	-0.0434808	0.0134458	0.00122159	0.024764	chr16	1465080	S_Shore	UNKL (-389)
cg01441237	-0.0360479	0.0122502	0.00325427	0.0466225	chr9	127270544	S_Shelf	NR5A1 (-836)
cg01442193	0.107043	0.0264846	5.30617e-05	0.00298904	chr18	10526432	Island	NAPG (+402)
cg01442334	0.0744091	0.0150497	7.64497e-07	0.00013917	chr4	110481823	Island	CCDC109B (+463)
cg01444279	0.12294	0.0154078	1.47438e-15	1.5004e-11	chr6	125420676	N_Shore	TPD52L1 (-54125), RNF217 (+116163)
cg01445479	0.0509445	0.0127977	6.86998e-05	0.00357209	chr1	55015139	OpenSea	ACOT11 (+1239), FAM151A (+74089)
cg01445895	-0.111793	0.0232584	1.53533e-06	0.000233917	chr9	88556177	Island	NAA35 (+117)
cg01446325	0.0528009	0.0160917	0.0010335	0.0221887	chr13	23508963	OpenSea	SGCG (-246127)
cg01446576	0.118997	0.038688	0.00209931	0.035202	chr1	160313037	Island	NCSTN (-24), COPA (0)
cg01446614	0.110079	0.0220656	6.0778e-07	0.000116954	chr12	114404317	Island	RBM19 (-207)
cg01446731	-0.0494149	0.0129813	0.000140881	0.00584928	chr15	80770633	OpenSea	ABHD17C (-217010), ARNT2 (+73941)
cg01447951	0.0710213	0.0136738	2.05868e-07	5.26478e-05	chr15	63889527	N_Shelf	FBXL22 (-24)
cg01449168	0.0569816	0.0175099	0.00113695	0.0236211	chr7	36339405	OpenSea	ANLN (-90009), EEPD1 (+146648)
cg01449302	0.136196	0.0372271	0.000253666	0.00874909	chr7	105264728	OpenSea	EFCAB10 (-42786), ATXN7L1 (+252321)
cg01450422	0.0485725	0.0160602	0.00249133	0.0393116	chr19	44254844	N_Shelf	SMG9 (+4297), IRGC (+34683)
cg01454036	-0.0858161	0.015815	5.75523e-08	2.0178e-05	chr1	228991697	OpenSea	TMEM78 (-393685), RHOU (+120874)
cg01459052	-0.0492819	0.0121887	5.27176e-05	0.00297556	chr3	47016537	N_Shore	NBEAL2 (-4635)
cg01460835	0.0307784	0.0104035	0.00309181	0.0451574	chr11	10510719	OpenSea	MTRNR2L8 (+20003), AMPD3 (+38492)
cg01465071	-0.0501868	0.0105048	1.77481e-06	0.000260403	chr13	31376917	N_Shore	MEDAG (-103410), ALOX5AP (+67273)
cg01465114	0.0467613	0.015327	0.00228142	0.0371374	chr7	36118601	OpenSea	EEPD1 (-74156), SEPT7 (+277975)
cg01465880	-0.0646851	0.0196938	0.00102149	0.0220118	chr9	139924090	S_Shore	ABCA2 (-1449)
cg01466297	0.0402846	0.012824	0.00168174	0.030464	chr2	97587094	OpenSea	SEMA4C (-51387), FAHD2B (+173481)
cg01469814	0.0528518	0.0138922	0.000142139	0.00588612	chr20	35956779	OpenSea	SRC (-17777), MANBAL (+31481)
cg01470283	-0.0470948	0.0134467	0.000461199	0.0130288	chr20	34542109	Island	SCAND1 (+5284), PHF20 (+182205)
cg01472363	0.0279629	0.00897719	0.00184015	0.0322905	chr2	95847301	OpenSea	PROM2 (-92899), ZNF2 (+16119)
cg01472821	0.0335427	0.0114329	0.00334769	0.0474828	chr3	42822769	OpenSea	CCDC13 (-8025), HIGD1A (+23155)
cg01474357	-0.0360286	0.0105382	0.00062888	0.0159606	chr3	120506631	OpenSea	STXBP5L (-120287), GTF2E1 (+45053)
cg01474603	0.0846883	0.0262818	0.00127157	0.0253937	chr12	100536694	S_Shore	ANKS1B (-158680), ACTR6 (-57170)
cg01477379	-0.053928	0.0157385	0.000611438	0.0156778	chr17	64444522	OpenSea	CACNG5 (-386712), PRKCA (+145579)
cg01478665	-0.0371968	0.0119357	0.00183056	0.0321817	chr18	56267787	OpenSea	ALPK2 (+28401), NEDD4L (+556178)
cg01481116	-0.0908662	0.0112013	4.97412e-16	5.98224e-12	chr11	93867992	OpenSea	FOLR4 (-170766), PANX1 (+5899)
cg01485117	-0.0825503	0.0277741	0.00295672	0.0438943	chr6	32064677	Island	TNXB (-50773), ATF6B (+31339)
cg01485266	-0.12654	0.0262767	1.46704e-06	0.000226554	chr19	2476132	Island	GADD45B (+8)
cg01486387	-0.0702222	0.0240772	0.00353931	0.0491581	chr16	29937722	Island	KCTD13 (+633)
cg01490772	-0.0740627	0.0213582	0.000525049	0.0141699	chr12	7282593	OpenSea	RBP5 (-1056), CLSTN3 (-201)
cg01491540	-0.0522312	0.0143116	0.000262667	0.00896487	chr17	28256424	N_Shore	SSH2 (+745)
cg01495361	-0.151601	0.0222404	9.33043e-12	1.9593e-08	chr20	31369590	OpenSea	MAPRE1 (-38108), DNMT3B (+19400)
cg01495834	-0.104855	0.022492	3.13324e-06	0.000398	chr5	125965934	OpenSea	LMNB1 (-146905), PHAX (+29975)
cg01496185	-0.0913655	0.0205009	8.3245e-06	0.000806829	chr2	122513349	Island	TSN (+241)
cg01496602	-0.029716	0.00895882	0.000910028	0.0203622	chr7	156263586	OpenSea	SHH (-658620), C7orf13 (+169761)
cg01497239	0.0734659	0.0146927	5.72778e-07	0.000111726	chr8	91764011	OpenSea	TMEM64 (-105701), NECAB1 (-39766)
cg01499579	-0.0312191	0.00964646	0.00121079	0.0246166	chr16	30771651	N_Shore	RNF40 (-1666)
cg01500066	0.0463537	0.0152464	0.00236336	0.0379801	chr2	242448160	Island	STK25 (-54)
cg01504018	-0.100245	0.0133708	6.51732e-14	3.47196e-10	chr17	63773195	OpenSea	AXIN2 (-215431), CEP112 (+414791)
cg01508988	0.0970212	0.01845	1.45165e-07	4.02049e-05	chr1	1310123	Island	AURKAIP1 (+413)
cg01511126	-0.0426229	0.00813376	1.60368e-07	4.34304e-05	chr1	40506125	Island	CAP1 (+221)
cg01511682	0.0749396	0.0231225	0.00119117	0.0243566	chr12	110841602	S_Shore	ANAPC7 (-68)
cg01512405	-0.0355992	0.011337	0.00168889	0.0305337	chr17	2823855	OpenSea	RAP1GAP2 (+124124), OR1D5 (+143045)
cg01513851	-0.0463214	0.0151504	0.00223243	0.0366215	chr18	29407163	OpenSea	SLC25A52 (-66321), TRAPPC8 (+115899)
cg01515070	-0.0394209	0.0130461	0.00251393	0.0395246	chr22	39217188	OpenSea	DNAL4 (-27011), NPTXR (+22798)
cg01519164	-0.0434999	0.0118597	0.000244573	0.00853932	chr14	69619846	Island	DCAF5 (-4)
cg01519350	-0.0475872	0.0144125	0.00096071	0.02111	chr3	137906342	Island	ARMC8 (+234)
cg01519877	0.0959464	0.0254464	0.000162898	0.00646546	chr19	39989802	Island	DLL3 (+195)
cg01521225	0.152073	0.03607	2.48624e-05	0.00176551	chr1	236226181	N_Shore	LYST (-195962), NID1 (+2280)
cg01523027	-0.0545995	0.0141295	0.000111445	0.00497476	chr19	12508210	N_Shelf	ZNF442 (-31764), ZNF799 (+3874)
cg01524269	0.0494119	0.0137569	0.000328419	0.0104127	chr22	29656376	OpenSea	RHBDD3 (+7590), EMID1 (+54537)
cg01524859	0.0639087	0.0140381	5.30095e-06	0.000583594	chr10	71877420	OpenSea	AIFM2 (+15269), H2AFY2 (+64869)
cg01527261	-0.0834268	0.0275105	0.002425	0.0386499	chr2	27254722	N_Shore	TMEM214 (-1099)
cg01529669	-0.0504588	0.0145816	0.000539306	0.0144238	chr1	224829310	OpenSea	DNAH14 (-288058), CNIH3 (+25316)
cg01533279	-0.0569294	0.0181498	0.00170892	0.0307558	chr11	128707685	OpenSea	KCNJ1 (+4743), FLI1 (+144021)
cg01533470	-0.044598	0.0146612	0.00235086	0.037862	chr17	70599452	OpenSea	SOX9 (+482292), SLC39A11 (+489374)
cg01534423	-0.283619	0.0845461	0.000794759	0.0186174	chr17	18965556	Island	EPN2 (-175097), GRAP (-14607)
cg01538227	-0.0664391	0.0226107	0.00329926	0.0470253	chr10	118033004	Island	GFRA1 (-26)
cg01538305	-0.060271	0.0149502	5.54344e-05	0.00307921	chr14	100658948	N_Shore	YY1 (-46373), DEGS2 (-32449)
cg01538969	-0.0441424	0.0133947	0.000982446	0.0214322	chr6	30624636	OpenSea	DHX16 (+16177), ATAT1 (+29974)
cg01542644	-0.0555649	0.0140211	7.40275e-05	0.00376428	chr6	26458326	Island	BTN2A1 (+174)
cg01544854	0.0678248	0.0131592	2.54738e-07	6.18166e-05	chr17	48361799	OpenSea	XYLT2 (-61653), TMEM92 (+13033)
cg01545281	0.101735	0.0167704	1.30858e-09	1.05262e-06	chr8	41436034	Island	AGPAT6 (+316)
cg01546243	-0.0568171	0.0131182	1.48317e-05	0.0012229	chr14	61748019	Island	TMEM30B (+538)
cg01547656	-0.0743955	0.0143604	2.21157e-07	5.543e-05	chr9	130677116	N_Shelf	ST6GALNAC6 (-15185), ST6GALNAC4 (+2188)
cg01547781	0.0546864	0.0122409	7.91314e-06	0.000777956	chr19	10474464	OpenSea	ICAM3 (-23966), TYK2 (+16887)
cg01548300	0.0937027	0.0229581	4.47521e-05	0.00265948	chr5	10333766	Island	CMBL (-25629), MARCH6 (-20112)
cg01548340	-0.0688925	0.014389	1.68564e-06	0.000250328	chr11	64826553	OpenSea	NAALADL1 (-533)
cg01553230	-0.0757562	0.0226162	0.000809173	0.0188389	chr7	931849	Island	GET4 (+15661), ADAP1 (+62483)
cg01555791	-0.0429287	0.0113201	0.000149277	0.00608613	chr17	1012288	Island	ABR (+70879), TIMM22 (+111932)
cg01557411	-0.103992	0.0201862	2.58209e-07	6.23539e-05	chr1	28587248	Island	MED18 (-68300), SESN2 (+1211)
cg01557636	0.0462922	0.0123495	0.000177889	0.00687065	chr10	81080404	OpenSea	PPIF (-26829), ZMIZ1 (+251613)
cg01560554	-0.0446947	0.0132167	0.000720432	0.0174436	chr19	55447414	N_Shelf	NLRP2 (-29205), NCR1 (+29907)
cg01562302	-0.0335413	0.0112754	0.00293249	0.0436868	chr14	23250488	OpenSea	OXA1L (+14758), SLC7A7 (+34523)
cg01565083	-0.0538988	0.0097131	2.87174e-08	1.20163e-05	chr17	80042523	S_Shore	DUS1L (-19103), FASN (+13684)
cg01567751	-0.0672677	0.00949071	1.36317e-12	4.29381e-09	chr14	101908331	N_Shore	RTL1 (-557148), DIO3 (-119356)
cg01568504	-0.0700809	0.0233796	0.0027218	0.0415933	chr5	175957841	OpenSea	RNF44 (+6579), FAF2 (+82486)
cg01571169	-0.0380641	0.00576271	3.96861e-11	6.41577e-08	chr16	87367721	Island	FBXO31 (+49641), FOXL1 (+755607)
cg01573175	-0.0379344	0.012	0.00157116	0.0291203	chr20	62381851	N_Shore	SLC2A4RG (+10638), ZBTB46 (+80715)
cg01573381	-0.0586566	0.0133679	1.14458e-05	0.00101443	chr2	45049316	OpenSea	SIX3 (-119585), CAMKMT (+460214)
cg01573804	0.0815251	0.0190279	1.83156e-05	0.0014217	chr1	203765628	S_Shore	ZC3H11A (-2834), ZBED6 (+192)
cg01576854	-0.0329625	0.0110786	0.00292666	0.0436382	chr4	149363450	Island	NR3C2 (+221)
cg01576982	0.0715809	0.0128614	2.61287e-08	1.11326e-05	chr2	102243987	OpenSea	RFX8 (-152823), MAP4K4 (-70555)
cg01579458	-0.0604122	0.0146846	3.88907e-05	0.00241607	chr12	28651427	OpenSea	FAR2 (-650705), CCDC91 (+308049)
cg01579779	0.0658731	0.0186047	0.000399104	0.0118468	chr13	22135411	OpenSea	ZDHHC20 (-101989), MICU2 (+42941)
cg01582807	-0.043868	0.0123322	0.000374836	0.0113631	chr7	99070515	Island	ZNF789 (+52)
cg01583099	-0.0488691	0.010189	1.6164e-06	0.000243185	chr8	56792263	Island	LYN (-108)
cg01584473	0.0537257	0.0140459	0.000130764	0.00555472	chr7	100663367	OpenSea	MUC17 (+15)
cg01584991	0.03364	0.00941068	0.000350681	0.0108722	chr1	43523558	OpenSea	SLC2A1 (-99058), EBNA1BP2 (+114682)
cg01587390	-0.0321277	0.00879118	0.000257649	0.00884342	chr19	10221818	S_Shore	P2RY11 (-395)
cg01588444	-0.0659295	0.0101174	7.19972e-11	1.05246e-07	chr12	132924320	S_Shore	GALNT9 (-233748), FBRSL1 (-141816)
cg01588860	-0.0732802	0.01352	5.9552e-08	2.07524e-05	chr11	57365003	OpenSea	SERPING1 (+13)
cg01590264	-0.0656019	0.0138115	2.0362e-06	0.000288155	chr19	12174235	N_Shore	ZNF844 (-1278)
cg01590557	-0.0722914	0.0157443	4.399e-06	0.000512215	chr9	109787501	OpenSea	RAD23B (-258058), ZNF462 (+162124)
cg01593134	-0.0684765	0.0170501	5.91474e-05	0.00321948	chr8	142190049	OpenSea	SLC45A4 (+48623), DENND3 (+51330)
cg01595356	0.0522277	0.0159486	0.00105759	0.0225287	chr3	44379674	Island	TCAIM (-269)
cg01595554	0.061558	0.0175748	0.000460684	0.0130215	chr11	61719417	N_Shelf	BEST1 (+1576), FTH1 (+15714)
cg01597172	0.108034	0.022141	1.06433e-06	0.00017812	chr9	130497263	Island	TOR2A (+332)
cg01597342	-0.113681	0.0197883	9.20146e-09	4.91838e-06	chr20	35167136	N_Shelf	MYL9 (-2750)
cg01600100	0.0560595	0.0134381	3.02355e-05	0.0020301	chr12	96794307	Island	CDK17 (+30)
cg01602376	-0.0443624	0.0106967	3.36447e-05	0.002184	chr10	80839198	OpenSea	PPIF (-268035), ZMIZ1 (+10407)
cg01603004	-0.0507936	0.0161657	0.00167757	0.0304129	chr1	236462959	OpenSea	EDARADD (-94618), ERO1LB (-17675)
cg01603740	-0.0601024	0.0119276	4.6816e-07	9.62218e-05	chr10	121095770	OpenSea	GRK5 (+128670), RGS10 (+206449)
cg01603912	0.0576235	0.0195452	0.00319604	0.0460962	chr16	88039185	N_Shore	ZNF469 (-454693), BANP (+35562)
cg01604047	0.0495595	0.0126871	9.3726e-05	0.00441207	chr10	99495732	N_Shore	ZFYVE27 (-2501)
cg01604480	-0.0659926	0.0184472	0.000347064	0.0108038	chr17	75877899	OpenSea	TNRC6C (-123237), SEPT9 (+600408)
cg01605403	0.0479632	0.0149995	0.00138546	0.0268511	chr2	25102842	OpenSea	PTRHD1 (-86592), ADCY3 (+39865)
cg01606127	-0.0576916	0.014715	8.83258e-05	0.00423652	chr8	61588765	N_Shelf	CHD7 (-2571)
cg01606564	-0.0431623	0.013278	0.00115132	0.0238118	chr3	38303072	OpenSea	SLC22A13 (-4230)
cg01606998	-0.0690478	0.0125224	3.50912e-08	1.40465e-05	chr22	50608598	Island	PANX2 (-561)
cg01611134	0.0814423	0.0189549	1.73409e-05	0.0013654	chr12	48499475	Island	PFKM (-230), SENP1 (+143)
cg01611522	0.0702928	0.0171682	4.23317e-05	0.00256198	chr12	63246235	OpenSea	PPM1H (+82581), MON2 (+385639)
cg01612095	-0.0577139	0.0165885	0.000503016	0.0137829	chr16	88713113	N_Shelf	CYBA (+4446), IL17C (+8113)
cg01614203	-0.0881827	0.0181744	1.22204e-06	0.000199025	chr1	12884256	OpenSea	PRAMEF11 (+7007), PRAMEF1 (+32711)
cg01614598	-0.0559878	0.0159393	0.000443817	0.012711	chr2	38152364	Island	CDC42EP3 (-253031), RMDN2 (-25241)
cg01615453	0.107086	0.0174878	9.15461e-10	7.89849e-07	chr7	2598506	N_Shore	BRAT1 (-3146), IQCE (-125)
cg01617211	-0.0425848	0.0122741	0.000521445	0.0141165	chr16	90040387	S_Shore	CENPBD1 (-1446)
cg01620223	-0.0670321	0.0160604	2.99631e-05	0.00201556	chr12	122108335	OpenSea	MORN3 (-776)
cg01620486	-0.0921055	0.0164266	2.05747e-08	9.2216e-06	chr8	47015640	OpenSea	NONE
cg01621080	-0.062358	0.018432	0.000716649	0.0173812	chr16	28608125	N_Shelf	SULT1A2 (-325)
cg01623924	0.0744934	0.0149773	6.56691e-07	0.000123991	chr16	89853400	OpenSea	FANCA (+29653), ZNF276 (+65449)
cg01626569	0.198294	0.0306698	1.01009e-10	1.36356e-07	chr16	20911881	Island	LYRM1 (-544), DCUN1D3 (-176)
cg01626870	0.128898	0.0361267	0.000359808	0.011065	chr8	144911671	Island	PUF60 (+357)
cg01627676	-0.0639875	0.0124885	2.99577e-07	6.95711e-05	chr9	95862983	S_Shelf	C9orf89 (+4484), NINJ1 (+33586)
cg01629007	0.0602935	0.0148022	4.63551e-05	0.00272233	chr2	1657462	OpenSea	PXDN (+90815), TPO (+240230)
cg01630199	-0.0355261	0.00709959	5.61641e-07	0.000110158	chr7	66369076	Island	TMEM248 (-17135), RABGEF1 (+163357)
cg01632497	-0.0481046	0.0130454	0.000226494	0.00811991	chr11	8986187	Island	TMEM9B (+132)
cg01635816	-0.0737698	0.0157965	3.01198e-06	0.000386674	chr20	2082448	Island	STK35 (+192)
cg01636253	-0.0597865	0.0187355	0.00141745	0.0272427	chr12	49365311	S_Shore	WNT10B (+234)
cg01637225	-0.07061	0.0163634	1.59525e-05	0.00128907	chr13	47742592	OpenSea	HTR2A (-272420), SUCLA2 (+832869)
cg01637233	-0.045808	0.014313	0.00137219	0.0266791	chr5	76933224	Island	WDR41 (-144804), OTP (+2288)
cg01639201	0.127911	0.0375309	0.000654065	0.0163736	chr22	17565750	Island	IL17RA (-98)
cg01642461	0.0451986	0.0145117	0.00184173	0.0323059	chr14	65289728	OpenSea	SPTB (+137)
cg01645929	0.0551882	0.0143175	0.000115915	0.00511022	chr12	58221727	OpenSea	AVIL (-11474), CTDSP2 (+18794)
cg01647936	-0.0588666	0.0153992	0.000131992	0.00559315	chr11	63974772	N_Shore	FERMT3 (+567)
cg01650245	0.062279	0.0164671	0.000155562	0.00626642	chr12	105626788	N_Shelf	APPL2 (+3072), KIAA1033 (+125297)
cg01652030	-0.0633614	0.0146234	1.47167e-05	0.00121554	chr5	64920857	S_Shore	TRIM23 (-385), TRAPPC13 (-3)
cg01652215	-0.0797529	0.0158941	5.2272e-07	0.000104393	chr2	73963950	N_Shore	TPRKB (+562)
cg01652514	-0.0733595	0.018314	6.18449e-05	0.00331818	chr13	114831142	OpenSea	GAS6 (-264103), RASA3 (+66943)
cg01657796	-0.0569538	0.0154327	0.000223843	0.00805361	chr14	91766373	N_Shelf	GPR68 (-46105), CCDC88C (+117747)
cg01658670	0.128613	0.0376516	0.000635781	0.0160761	chr17	57408941	Island	YPEL2 (-121)
cg01659197	-0.0623876	0.0132099	2.32641e-06	0.000318109	chr14	30440586	OpenSea	G2E3 (-587742), PRKD1 (-43639)
cg01663295	-0.0670472	0.0162205	3.57322e-05	0.00228108	chr11	65837194	N_Shore	PACS1 (-730)
cg01665888	-0.0405294	0.0117705	0.00057464	0.0150582	chr5	136868522	OpenSea	SPOCK1 (-33486), KLHL3 (+203256)
cg01667634	-0.0495628	0.0148952	0.000876501	0.0198455	chr6	31860439	S_Shelf	SLC44A4 (-13662), EHMT2 (+5021)
cg01668174	-0.037059	0.0123718	0.00274041	0.0417878	chr2	106810661	Island	UXS1 (+133)
cg01668986	-0.0478717	0.0136221	0.000440954	0.0126542	chr8	21541542	OpenSea	GFRA2 (+104779)
cg01669482	-0.056811	0.011339	5.43618e-07	0.000107607	chr16	25043131	Island	LCMT1 (-79918), ARHGAP17 (-16480)
cg01669721	-0.0440562	0.014389	0.00220009	0.0362925	chr14	55155256	OpenSea	SAMD4A (+120622), GCH1 (+214313)
cg01675512	-0.0746876	0.0137674	5.79701e-08	2.03066e-05	chr11	118874608	OpenSea	TRAPPC4 (-14533), FOXR1 (+32192)
cg01677246	-0.0477676	0.0143476	0.000870611	0.0197655	chr5	106624833	OpenSea	EFNA5 (+381762)
cg01678893	-0.0414529	0.0139671	0.00299846	0.0442829	chr19	13049949	S_Shore	CALR (+529)
cg01678903	-0.049265	0.0161081	0.00222529	0.0365517	chr2	74567041	OpenSea	SLC4A5 (+3494), MTHFD2 (+141353)
cg01679663	-0.0634756	0.0142026	7.8475e-06	0.000772977	chr6	81027072	OpenSea	BCKDHB (+210709)
cg01683654	-0.101401	0.0237123	1.90035e-05	0.00145893	chr1	116961204	Island	ATP1A1 (+44716), CD58 (+152456)
cg01684810	-0.0457875	0.0149641	0.00221469	0.0364333	chr18	46143076	OpenSea	CTIF (+77548), SMAD7 (+334004)
cg01685246	0.141565	0.0397429	0.00036802	0.0112354	chr16	30538016	Island	ZNF768 (-107)
cg01688195	0.0622207	0.0192593	0.00123493	0.02493	chr20	2083050	Island	STK35 (+794)
cg01688293	-0.055967	0.00915191	9.63499e-10	8.20592e-07	chr12	133428407	N_Shore	GOLGA3 (-23120), CHFR (+35786)
cg01690366	-0.0836701	0.027562	0.00239977	0.0383874	chr17	36956315	Island	PIP4K2B (-158)
cg01691333	0.151291	0.0405018	0.000187399	0.00711217	chr10	35415957	Island	CREM (-430)
cg01699148	-0.0364966	0.0108369	0.000757683	0.0180504	chr13	40350843	OpenSea	COG6 (+121030), FOXO1 (+889890)
cg01700524	0.0622121	0.0166333	0.000183861	0.00702219	chr14	24803014	Island	ADCY4 (+1262), LTB4R (+20498)
cg01702820	0.136595	0.0376471	0.000285309	0.00947765	chr3	47205627	Island	SETD2 (-171)
cg01703291	-0.0845462	0.0159845	1.22811e-07	3.53456e-05	chr15	85574661	OpenSea	AKAP13 (-349298), PDE8A (+50991)
cg01709096	-0.0903272	0.0174752	2.35501e-07	5.81619e-05	chr1	16087977	S_Shelf	FBLIM1 (-3016)
cg01709414	-0.0957632	0.0219309	1.26205e-05	0.00108645	chr7	12727220	Island	ARL4A (+260)
cg01712359	-0.0521136	0.0125067	3.08815e-05	0.00205937	chr16	88783355	S_Shore	CTU2 (+10485), PIEZO1 (+68263)
cg01716683	-0.0409035	0.0118581	0.00056181	0.0148288	chr6	32947913	OpenSea	BRD2 (+9236), HLA-DOA (+29475)
cg01718416	-0.0657562	0.0145935	6.61054e-06	0.000682076	chr14	101555518	OpenSea	DIO3 (-472169), RTL1 (-204335)
cg01719210	0.046846	0.0150336	0.00183271	0.0322065	chr2	71128191	Island	VAX2 (+472)
cg01719433	-0.0721996	0.0145282	6.70908e-07	0.000126046	chr20	62583564	N_Shelf	UCKL1 (+4203), DNAJC5 (+57030)
cg01722584	-0.0879783	0.0140349	3.64442e-10	3.83154e-07	chr20	5451695	OpenSea	PROKR2 (-154318), GPCPD1 (+139976)
cg01723464	-0.0572966	0.0159815	0.000336832	0.0105912	chr4	6642120	N_Shore	MRFAP1 (+303)
cg01723761	-0.109825	0.0123211	4.94257e-19	1.78329e-14	chr13	101186107	S_Shore	GGACT (+50143), PCCA (+444771)
cg01724566	0.0875693	0.0252458	0.000523042	0.0141382	chr17	26926132	Island	SPAG5 (+164)
cg01725586	0.123132	0.0248597	7.30522e-07	0.000134383	chr2	131513735	Island	AMER3 (-128)
cg01727346	-0.126141	0.0135038	9.53392e-21	6.65292e-16	chr22	45596797	N_Shore	UPK3A (-84065), NUP50 (+37076)
cg01727434	-0.076913	0.0150958	3.48775e-07	7.79408e-05	chr2	152118530	S_Shore	RBM43 (-138)
cg01728445	0.0344043	0.0104254	0.000966732	0.0212001	chr17	60559732	S_Shelf	MRC2 (-145029), TLK2 (+3347)
cg01729202	0.0781813	0.0185683	2.54833e-05	0.00179659	chr3	136536909	N_Shore	SLC35G2 (-951)
cg01729739	0.0572409	0.0136798	2.85996e-05	0.00195264	chr16	2810175	N_Shelf	SRRM2 (+7846), TCEB2 (+17102)
cg01730032	-0.0756841	0.0156343	1.29251e-06	0.00020785	chr4	135248255	OpenSea	PABPC4L (-125353)
cg01731685	-0.0598616	0.0181878	0.000997231	0.0216441	chr22	17565455	N_Shore	IL17RA (-393)
cg01731839	-0.0761953	0.0138686	3.92735e-08	1.52589e-05	chr16	19729756	Island	KNOP1 (-201)
cg01731848	-0.0760709	0.0107285	1.33603e-12	4.22507e-09	chr8	66885347	OpenSea	PDE7A (-131161), DNAJC5B (-48447)
cg01734651	-0.0659854	0.0207946	0.00150765	0.0283267	chr12	72668470	S_Shore	TRHDE (+2008)
cg01736403	0.0615743	0.0148253	3.27684e-05	0.00214342	chr3	52312682	Island	WDR82 (-24)
cg01737003	-0.0533222	0.0140894	0.000153976	0.00622379	chr2	129390201	OpenSea	HS6ST1 (-314051)
cg01737304	0.0513292	0.0152363	0.000754752	0.0180011	chr6	166243157	S_Shelf	PDE10A (-167601), SDIM1 (+66567)
cg01737828	-0.0576464	0.0137324	2.69479e-05	0.00187207	chr15	75230659	Island	COX5A (-151)
cg01738251	-0.080643	0.0209835	0.000121459	0.00527927	chr11	18405021	OpenSea	LDHA (-12791), GTF2H1 (+60879)
cg01739401	-0.0890769	0.0190425	2.89995e-06	0.000376103	chr12	51208362	OpenSea	TMPRSS12 (-28353), ATF1 (+50288)
cg01739965	0.111079	0.017466	2.02084e-10	2.38346e-07	chr2	64246297	Island	VPS54 (-92)
cg01740414	0.0600826	0.0129152	3.28607e-06	0.000412325	chr6	34057701	OpenSea	MLN (-285914), GRM4 (+56155)
cg01742187	-0.100644	0.0271629	0.000211233	0.00774169	chr9	6566568	OpenSea	GLDC (+79081), UHRF2 (+153246)
cg01744729	-0.0247442	0.00599044	3.61791e-05	0.00230202	chr13	113474194	Island	MCF2L (-149340), ATP11A (+129552)
cg01746532	0.0807123	0.0199227	5.09411e-05	0.00290755	chr19	55791817	Island	BRSK1 (-3716), HSPBP1 (-90)
cg01747077	-0.0568132	0.0148236	0.000126784	0.00543512	chr2	211035257	N_Shore	KANSL1L (+849)
cg01749500	-0.0401662	0.0119795	0.000799646	0.0186944	chr16	68027075	Island	DPEP3 (-12344), DPEP2 (+7413)
cg01753003	0.0982888	0.0272622	0.00031178	0.0100536	chr11	85565989	Island	SYTL2 (-128479), PICALM (+213981)
cg01756756	-0.0601556	0.0168372	0.000353225	0.0109241	chr19	30206951	S_Shore	C19orf12 (-989)
cg01758106	-0.0377566	0.00964416	9.04171e-05	0.0043012	chr16	12256711	OpenSea	SNX29 (+186117), CPPED1 (+641162)
cg01758450	-0.0782246	0.0248665	0.00165642	0.0301621	chr3	194392962	Island	LSG1 (+243)
cg01759437	0.045661	0.0113901	6.10235e-05	0.00328752	chr7	44925080	OpenSea	PURB (-121)
cg01760580	0.0655606	0.0180004	0.00027034	0.00913989	chr11	68700879	OpenSea	IGHMBP2 (+29570), MRGPRD (+47575)
cg01763913	-0.0725741	0.0157836	4.26397e-06	0.000500753	chr12	57623930	S_Shore	SHMT2 (+821)
cg01764256	-0.0465219	0.0157572	0.00315301	0.0456989	chr20	45985832	OpenSea	ZMYND8 (-419)
cg01765256	0.0381925	0.0123547	0.00199265	0.0340307	chr13	36605197	OpenSea	MAB21L1 (-554366), DCLK1 (+100245)
cg01768179	-0.0325856	0.0110739	0.00325519	0.0466302	chr7	12727247	Island	ARL4A (+287)
cg01772563	0.117914	0.0179949	5.65279e-11	8.56296e-08	chr7	95064399	Island	PON2 (+110)
cg01773518	-0.0473209	0.0150707	0.0016899	0.0305474	chr1	22972756	N_Shore	C1QB (-6925), C1QC (+2631)
cg01773760	-0.0387521	0.0118495	0.00107413	0.0227613	chr16	58549251	Island	SETD6 (-140)
cg01774419	0.10993	0.0272038	5.32305e-05	0.00299534	chr8	59572039	Island	NSMAF (+53)
cg01774926	-0.0463952	0.0145958	0.00147948	0.0279879	chr5	92577411	OpenSea	NR2F1 (-341631)
cg01776012	0.1131	0.0276068	4.18846e-05	0.00254392	chr4	56262702	S_Shore	TMEM165 (+579)
cg01776139	-0.0630497	0.0178646	0.000416637	0.0121975	chr15	31465698	OpenSea	KLF13 (-153359), TRPM1 (-12223)
cg01777022	-0.0469484	0.0151397	0.00192852	0.0332919	chr2	130127061	OpenSea	RAB6C (-610173)
cg01777630	-0.0663327	0.0153838	1.61903e-05	0.00130219	chr16	66914802	S_Shore	PDP2 (+539)
cg01780952	0.0545805	0.0160511	0.000672817	0.0166805	chr1	19265798	OpenSea	ALDH4A1 (-36524), IFFO2 (+17381)
cg01781179	-0.0606228	0.0183763	0.000970402	0.0212535	chr16	58519878	N_Shore	SETD6 (-29513), NDRG4 (+21951)
cg01781805	-0.119211	0.030443	9.0082e-05	0.00429099	chr5	154238342	Island	CNOT8 (+531)
cg01782066	-0.0899435	0.026934	0.000839591	0.0192908	chr10	45719956	Island	C10orf25 (-223621), OR13A1 (+91099)
cg01782798	-0.0306468	0.00942181	0.00114295	0.0237	chr16	70680365	OpenSea	MTSS1L (+39603), IL34 (+66568)
cg01782836	-0.0369556	0.0107821	0.000609169	0.0156429	chr1	111989823	N_Shore	ATP5F1 (-1734)
cg01782953	0.102798	0.0271535	0.000153218	0.00620157	chr22	31885744	Island	EIF4ENIF1 (-172)
cg01784819	0.053734	0.0145413	0.000219646	0.00795017	chr7	1569242	N_Shore	MAFK (-1107)
cg01785621	-0.0584447	0.0166948	0.0004639	0.0130797	chr22	24200317	S_Shore	ENSG00000251357 (-4057)
cg01788836	-0.0831928	0.0164349	4.14999e-07	8.7773e-05	chr11	1771953	S_Shore	IFITM10 (-133)
cg01794812	-0.066525	0.0127768	1.92218e-07	4.98939e-05	chr8	146027063	S_Shelf	ZNF7 (-25939), ZNF517 (+2803)
cg01795660	-0.0287216	0.00700339	4.11179e-05	0.00251249	chr16	30024074	S_Shore	DOC2A (-1674)
cg01795959	-0.106647	0.0225603	2.27622e-06	0.000312972	chr1	47486850	N_Shelf	CYP4X1 (-2389)
cg01798419	-0.0553206	0.0143458	0.000115157	0.00508641	chr14	94404916	N_Shore	PRIMA1 (-150090), ASB2 (+38220)
cg01799186	-0.0536425	0.0161464	0.000892911	0.0201039	chr17	76574971	OpenSea	DNAH17 (-1496)
cg01799338	-0.034231	0.0112138	0.00226887	0.0370062	chr1	36348937	Island	AGO1 (+128)
cg01799854	-0.0612748	0.0107057	1.04297e-08	5.39681e-06	chr4	48878895	OpenSea	OCIAD2 (+29949), OCIAD1 (+45795)
cg01800986	-0.072275	0.0201098	0.000325611	0.0103512	chr13	80298553	OpenSea	NDFIP2 (+243267), SPRY2 (+615240)
cg01802152	-0.0628488	0.0145626	1.59057e-05	0.00128646	chr16	1779640	OpenSea	MAPK8IP3 (+23457), NME3 (+42090)
cg01802295	-0.0528108	0.0168367	0.00170892	0.0307558	chr1	1477194	S_Shore	TMEM240 (-1458)
cg01804478	-0.0631901	0.0164088	0.000117645	0.00516526	chr12	109673039	OpenSea	FOXN4 (+73985), ACACB (+118640)
cg01804970	0.0384785	0.0116701	0.000976636	0.0213406	chr22	27017087	OpenSea	CRYBB1 (-3036), CRYBA4 (-840)
cg01805784	0.102769	0.035279	0.00357937	0.0494856	chr5	176873808	Island	PRR7 (+13)
cg01807131	-0.0367195	0.0118709	0.00197991	0.0338926	chr7	73856280	OpenSea	GTF2IRD1 (-12019), CLIP2 (+152476)
cg01807303	-0.103453	0.0125582	1.75295e-16	2.35836e-12	chr11	73495319	N_Shelf	MRPL48 (-3041)
cg01809234	-0.0905514	0.0189203	1.70192e-06	0.00025195	chr10	31273820	OpenSea	LYZL2 (-355130), ZNF438 (+47045)
cg01809377	0.0985263	0.0306226	0.0012934	0.0256752	chr11	74660055	Island	SPCS2 (-236), XRRA1 (+176)
cg01810953	-0.0452929	0.0154678	0.00340931	0.048011	chr1	68150400	N_Shore	GADD45A (-343)
cg01811438	-0.0564418	0.0154058	0.000248628	0.008638	chr1	52343718	N_Shore	NRD1 (+758)
cg01811730	-0.059913	0.0131587	5.2854e-06	0.000582422	chr1	31544059	OpenSea	PUM1 (-5518), NKAIN1 (+168341)
cg01813126	-0.0426918	0.0141343	0.00252411	0.0396335	chr11	1799651	OpenSea	SYT8 (-56022), CTSD (-14430)
cg01813334	0.0840519	0.0208545	5.56847e-05	0.00308867	chr7	2394150	Island	EIF3B (-350)
cg01814129	-0.094757	0.0207758	5.09247e-06	0.000567091	chr22	43187181	OpenSea	A4GALT (-96190), ARFGAP3 (+66226)
cg01814643	-0.0532795	0.0135589	8.51257e-05	0.00413018	chr3	146323102	OpenSea	PLSCR5 (+900)
cg01817996	0.101415	0.0307264	0.000964882	0.0211715	chr18	55102754	S_Shore	ONECUT2 (-162)
cg01821656	-0.031388	0.00476327	4.41e-11	7.01503e-08	chr2	2190118	Island	PXDN (-441841), MYT1L (+144769)
cg01821754	0.0867169	0.024357	0.000370511	0.0112876	chr1	1822399	Island	GNB1 (+95)
cg01822585	-0.043953	0.0126335	0.000503147	0.013785	chr12	6658846	S_Shore	IFFO1 (+6392), GAPDH (+15754)
cg01822938	0.0505703	0.0162393	0.00184526	0.0323484	chr14	88456162	N_Shelf	GALC (+3452)
cg01823866	0.0380322	0.0118469	0.00132589	0.0260913	chr1	120175029	OpenSea	ZNF697 (+15366), HSD3B1 (+125204)
cg01825245	-0.0790253	0.0229903	0.000587486	0.0152834	chr3	127310038	Island	TPRA1 (-427)
cg01826858	-0.171007	0.0182695	7.95724e-21	6.65292e-16	chr16	30958494	Island	ORAI3 (-1892)
cg01828813	-0.0602308	0.0149538	5.63049e-05	0.0031134	chr6	33132705	S_Shelf	HLA-DPA1 (-84219), COL11A2 (+27570)
cg01831872	0.049783	0.0128608	0.00010843	0.00487996	chr2	36682726	OpenSea	CRIM1 (+99658), FEZ2 (+142607)
cg01833923	0.0407966	0.00796577	3.03143e-07	7.01529e-05	chr17	47286719	OpenSea	ABI3 (-869), GNGT2 (+42)
cg01834185	0.062969	0.0151998	3.43149e-05	0.00221717	chr18	8898893	OpenSea	NDUFV2 (-203734), SOGA2 (+181525)
cg01834776	-0.164952	0.0349841	2.41656e-06	0.000327223	chr14	24898905	Island	CBLN3 (-175), KHNYN (+414)
cg01836096	-0.0427049	0.00875299	1.06681e-06	0.000178385	chr8	145578603	S_Shore	SLC52A2 (-3649), TMEM249 (-30)
cg01837630	-0.034935	0.0114994	0.00238179	0.038192	chr2	128385752	S_Shelf	GPR17 (-17686), MYO7B (+92375)
cg01838497	-0.0467678	0.0148756	0.00166694	0.0302859	chr8	10512769	OpenSea	RP1L1 (-158)
cg01838863	-0.115558	0.0334341	0.000547689	0.0145816	chr16	87736832	Island	KLHDC4 (+62722), JPH3 (+100322)
cg01839898	-0.0695853	0.0197605	0.000429214	0.0124391	chr4	6465329	OpenSea	MAN2B2 (-111572), PPP2R2C (-81733)
cg01840281	-0.0489687	0.0133874	0.000254364	0.00876591	chr5	75977657	OpenSea	F2RL2 (-58399), F2R (-34210)
cg01840575	-0.0817767	0.0164545	6.69992e-07	0.000125933	chr2	38977957	Island	SRSF7 (+678)
cg01840724	-0.0798725	0.0157841	4.18532e-07	8.83083e-05	chr9	15420564	N_Shore	SNAPC3 (-2137)
cg01840978	0.0638315	0.0170114	0.000175232	0.00680129	chr4	169401706	Island	DDX60L (-69)
cg01843020	-0.0650893	0.0173895	0.000181821	0.00697122	chr15	76629771	N_Shore	ISL2 (+707)
cg01845583	0.112592	0.0205791	4.47013e-08	1.6737e-05	chr12	133066520	N_Shore	FBRSL1 (+384)
cg01846723	-0.0450631	0.0142598	0.00157686	0.0291939	chr14	77924136	Island	AHSA1 (-236), VIPAS39 (-189)
cg01847206	0.0524297	0.014691	0.000358565	0.0110411	chr5	14165995	OpenSea	FAM105B (-498861), TRIO (+22185)
cg01848236	-0.0640984	0.0182234	0.000435848	0.0125607	chr2	32600677	OpenSea	TTC27 (-252451), BIRC6 (+18582)
cg01848464	-0.0614085	0.0165037	0.000198511	0.00740187	chr7	129079136	OpenSea	NRF1 (-172418), STRIP2 (+4863)
cg01850230	-0.0394585	0.0119855	0.000994068	0.0215996	chr4	8376254	N_Shore	ACOX3 (+66183), HTRA3 (+104763)
cg01850352	0.0527017	0.0145841	0.000301926	0.00984547	chr1	53536473	OpenSea	PODN (+8589), SLC1A7 (+71775)
cg01852095	-0.0552057	0.0173338	0.00144827	0.0276124	chr2	141441479	OpenSea	NONE
cg01853343	-0.0367292	0.0100949	0.000274357	0.00923402	chr1	118472177	Island	WDR3 (-213), GDAP2 (+75)
cg01856536	-0.0553781	0.0186847	0.00303845	0.0446616	chr11	11429018	OpenSea	CSNK2A3 (-54115), GALNT18 (+214533)
cg01856709	-0.033626	0.0107068	0.00168597	0.0305058	chr16	67315487	S_Shore	PLEKHG4 (+4075), KCTD19 (+45178)
cg01860189	-0.0262061	0.00703648	0.000195839	0.00733503	chr12	7858763	Island	GDF3 (-10392), DPPA3 (-5286)
cg01860753	0.120816	0.0195575	6.51286e-10	6.01825e-07	chr1	206730586	Island	RASSF5 (+49708), EIF2D (+55317)
cg01861389	0.111448	0.0246983	6.40984e-06	0.000667178	chr16	57481027	Island	COQ9 (-321), CIAPIN1 (+412)
cg01861664	-0.0653514	0.0128338	3.54071e-07	7.87254e-05	chr19	13006190	S_Shelf	GCDH (+4351), SYCE2 (+23899)
cg01863011	-0.0669705	0.0202057	0.000918295	0.0204894	chr1	12148346	OpenSea	TNFRSF1B (-78713), TNFRSF8 (+24913)
cg01863374	-0.0887577	0.0139901	2.23427e-10	2.59661e-07	chr17	66196975	N_Shore	AMZ2 (-46739), KPNA2 (+164900)
cg01865824	-0.0738638	0.0234029	0.00159849	0.0294706	chr9	4985137	Island	JAK2 (-107)
cg01865825	-0.0273041	0.00851155	0.00133713	0.0262198	chr16	850240	Island	GNG13 (+492)
cg01866215	0.0574369	0.0130068	1.0058e-05	0.000924681	chr16	3150293	OpenSea	ZNF205 (-12267), ZSCAN10 (-7433)
cg01866220	-0.128293	0.0210798	1.15718e-09	9.49872e-07	chr16	28969554	OpenSea	SPNS1 (-16541), NFATC2IP (+7297)
cg01868382	-0.229648	0.0465377	8.02855e-07	0.000144666	chr3	182698721	Island	DCUN1D1 (-291)
cg01868680	0.0434856	0.0132619	0.00104183	0.0223047	chr1	30275742	OpenSea	PTPRU (+712715), MATN1 (+920691)
cg01869067	-0.0536347	0.0132648	5.26885e-05	0.00297471	chr22	46374411	Island	WNT7B (-1403)
cg01869428	-0.0706913	0.00821436	7.57788e-18	1.76913e-13	chr17	8222055	OpenSea	ODF4 (-21126), ARHGEF15 (+8455)
cg01870569	-0.0970223	0.0198241	9.87298e-07	0.0001681	chr3	12526052	Island	TSEN2 (+43)
cg01871121	0.0484968	0.0125093	0.000105821	0.00479823	chr11	64043141	S_Shelf	GPR137 (-8669), PLCB3 (+24123)
cg01871251	-0.0572263	0.0122731	3.12054e-06	0.000397065	chr16	30773510	Island	RNF40 (+193)
cg01872660	-0.0422249	0.0144482	0.00347224	0.048555	chr16	10972898	Island	CLEC16A (-65446), CIITA (+1844)
cg01874239	-0.0570786	0.0174613	0.00107982	0.0228345	chr22	32446879	OpenSea	SLC5A1 (+7861), RFPL2 (+152584)
cg01876978	-0.0543723	0.0173053	0.00167836	0.030421	chr2	11970145	OpenSea	TRIB2 (-886869), LPIN1 (+152425)
cg01877937	0.0478836	0.0133677	0.00034092	0.0106737	chr20	42142847	N_Shore	SGK2 (-51889), L3MBTL1 (+6528)
cg01877967	-0.0809174	0.0248738	0.00114144	0.0236797	chr7	56148907	OpenSea	PHKG1 (+11736), SUMF2 (+16960)
cg01881265	-0.0514227	0.0136936	0.000173179	0.00675082	chr17	934534	Island	TIMM22 (+34178), ABR (+148633)
cg01882052	-0.0830065	0.0198458	2.88222e-05	0.00196277	chr11	2261941	OpenSea	TH (-68907), ASCL2 (+30240)
cg01886570	-0.0645991	0.0123572	1.71682e-07	4.56533e-05	chr8	123966105	OpenSea	DERL1 (+88557), ZHX2 (+172473)
cg01887804	-0.122594	0.0313196	9.06702e-05	0.00430937	chr15	40697568	N_Shore	IVD (-427)
cg01891940	-0.0263715	0.00818611	0.00127524	0.0254422	chr14	39816502	OpenSea	CTAGE5 (+80175), FBXO33 (+85201)
cg01894048	0.0694423	0.0230857	0.00262956	0.0406887	chr5	113697895	Island	KCNN2 (+1254), TRIM36 (+817960)
cg01895164	-0.0505155	0.0163976	0.00206545	0.0348263	chr1	26332153	OpenSea	EXTL1 (-16117), PAFAH2 (-7506)
cg01896999	0.0533479	0.0136831	9.6669e-05	0.00450996	chr19	51925272	Island	SIGLEC10 (-4321)
cg01897092	-0.0789958	0.0195029	5.11146e-05	0.00291431	chr17	34057222	N_Shore	RASL10B (-1445)
cg01897119	0.0999973	0.0318311	0.00168086	0.030451	chr14	78227161	Island	SNW1 (+371)
cg01899805	-0.0454754	0.00924671	8.7429e-07	0.000153485	chr9	133911018	N_Shore	AIF1L (-60844), LAMC3 (+26550)
cg01900833	0.0613596	0.0177156	0.000533032	0.0143065	chr4	942074	S_Shore	TMEM175 (+15900), DGKQ (+25269)
cg01900965	-0.0644549	0.0140281	4.33368e-06	0.000506617	chr4	2471727	Island	RNF4 (-9852), ENSG00000249428 (+20028)
cg01902506	-0.0448118	0.0105106	2.01259e-05	0.00152059	chr11	1772006	S_Shore	IFITM10 (-186)
cg01903245	-0.0435439	0.0145672	0.00279735	0.0423541	chr4	87373203	OpenSea	PTPN13 (-142264), MAPK10 (-91988)
cg01904619	0.0783526	0.0245905	0.00144109	0.0275285	chr6	111927123	OpenSea	TRAF3IP2 (+325)
cg01904770	-0.0836119	0.0155666	7.82045e-08	2.54618e-05	chr22	48205552	OpenSea	FAM19A5 (-679719)
cg01904886	0.103474	0.0169529	1.03711e-09	8.71134e-07	chr12	66034196	OpenSea	HMGA2 (-183714), MSRB3 (+361774)
cg01905773	-0.0864439	0.013953	5.8151e-10	5.51472e-07	chr17	79297618	OpenSea	SLC38A10 (-28514), TMEM105 (+6855)
cg01906032	-0.0941421	0.0268843	0.000462203	0.0130474	chr2	38743425	OpenSea	ATL2 (-139022), HNRNPLL (+86745)
cg01906286	-0.0516176	0.0115105	7.31247e-06	0.000734825	chr10	77291162	OpenSea	C10orf11 (-251356), ZNF503 (-129499)
cg01906944	-0.083609	0.0203952	4.14146e-05	0.00252426	chr20	45439769	N_Shore	EYA2 (-83493), SLC2A10 (+101644)
cg01910652	-0.0418566	0.00992532	2.47412e-05	0.00175942	chr1	26908004	OpenSea	ARID1A (-114519), RPS6KA1 (+35662)
cg01910727	-0.0405796	0.0129991	0.001798	0.0318235	chr1	226842455	OpenSea	ITPKB (+84408), C1orf95 (+105955)
cg01911068	-0.0459944	0.0122345	0.000170316	0.00667313	chr13	67805634	S_Shore	PCDH9 (-1167)
cg01911186	-0.089343	0.0159733	2.22818e-08	9.83064e-06	chr12	12765398	S_Shore	CREBL2 (+573)
cg01913585	0.0469798	0.0138079	0.000667983	0.0166005	chr5	139290970	OpenSea	PSD2 (+115565), NRG2 (+131908)
cg01915107	-0.0582193	0.0128429	5.81028e-06	0.000622049	chr6	46890942	OpenSea	GPR116 (-1229)
cg01916724	-0.0530464	0.0137588	0.000115513	0.00509785	chr3	51975220	N_Shore	PARP3 (-1154), RRP9 (+736)
cg01917681	-0.0485316	0.0113177	1.80181e-05	0.00140479	chr12	68761097	OpenSea	RAP1B (-243521), MDM1 (-34986)
cg01918977	-0.0998354	0.020416	1.00812e-06	0.000170802	chr19	12897075	S_Shelf	HOOK2 (-10739), JUNB (-5234)
cg01919034	-0.0978196	0.0191842	3.41521e-07	7.66434e-05	chr15	69741819	N_Shelf	RPLP1 (-3303)
cg01919863	-0.0670472	0.0138732	1.34581e-06	0.000213908	chr3	42577884	Island	SS18L2 (-45447), VIPR1 (+33770)
cg01919916	0.10386	0.0231876	7.49584e-06	0.000748797	chr19	1285761	N_Shore	EFNA2 (-391), MUM1 (-128)
cg01922705	-0.0318485	0.0103699	0.00213174	0.0355715	chr17	47544465	N_Shelf	PHB (-52224), NGFR (-28189)
cg01923255	-0.0404462	0.0101192	6.41587e-05	0.00340319	chr14	55878535	Island	ATG14 (+40)
cg01926459	-0.0871118	0.0162263	7.93754e-08	2.5706e-05	chr11	47327440	OpenSea	MADD (+36216), MYBPC3 (+46812)
cg01926740	-0.0554807	0.0126221	1.10501e-05	0.000988971	chr5	137911361	Island	HSPA9 (-229)
cg01930488	0.0606868	0.0186999	0.00117328	0.0241122	chr11	68816150	N_Shore	TPCN2 (-214)
cg01930518	0.0847749	0.0280577	0.00251573	0.0395425	chr15	91414850	Island	FES (-12791), FURIN (+3029)
cg01940751	-0.030846	0.00929145	0.00090074	0.0202228	chr5	148756509	OpenSea	IL17B (+2329), PCYOX1L (+18940)
cg01941219	0.165238	0.0275072	1.88899e-09	1.39871e-06	chr13	98795021	Island	FARP1 (-483)
cg01941253	-0.0886816	0.0163717	6.06856e-08	2.10469e-05	chr19	15534472	N_Shore	AKAP8L (-4608)
cg01941274	-0.0806958	0.0168169	1.59863e-06	0.000241137	chr14	50234650	Island	KLHDC2 (+325)
cg01943520	0.0576869	0.0165553	0.000493067	0.0136068	chr21	45365620	S_Shore	TRAPPC10 (-66579), AGPAT3 (+20732)
cg01943654	-0.107889	0.0188726	1.08592e-08	5.5899e-06	chr5	36151711	Island	SKP2 (-457), LMBRD2 (+351)
cg01944110	0.171365	0.0508224	0.00074669	0.0178776	chr4	11401173	Island	CLNK (-714685), HS3ST1 (+30215)
cg01946345	-0.0654717	0.0211754	0.00198899	0.0339956	chr10	98273844	Island	TLL2 (-177)
cg01946442	0.0899898	0.027296	0.000977905	0.0213612	chr1	71547110	S_Shore	ZRANB2 (-131)
cg01947862	-0.0783578	0.0154525	3.9597e-07	8.50859e-05	chr2	86116624	S_Shore	ST3GAL5 (-488)
cg01949024	-0.0441517	0.0121216	0.000270113	0.00913559	chr17	42918447	OpenSea	GJC1 (-10269), HIGD1B (-6822)
cg01952313	-0.0503902	0.0150909	0.000840476	0.0193047	chr13	36050881	N_Shore	MAB21L1 (-50)
cg01954647	-0.105479	0.0153808	6.99275e-12	1.57688e-08	chr1	36622515	S_Shore	MAP7D1 (+713)
cg01954686	-0.102801	0.0182647	1.8192e-08	8.35893e-06	chr7	150885654	OpenSea	ASB10 (-1413)
cg01957148	-0.0504349	0.01571	0.00132566	0.0260881	chr11	1852574	OpenSea	SYT8 (-3099)
cg01958142	-0.0448254	0.0132158	0.000694362	0.0170285	chr5	388196	OpenSea	C5orf55 (+55061), AHRR (+83906)
cg01958203	-0.0720326	0.0207386	0.000513982	0.0139834	chr7	99098094	Island	ZKSCAN5 (-4478), ZNF394 (-175)
cg01960109	-0.0367066	0.0112069	0.00105534	0.0224993	chr16	52647609	OpenSea	CHD9 (-441335), TOX3 (-66690)
cg01961387	-0.0647944	0.0212622	0.00230834	0.0374218	chr6	32944195	S_Shelf	BRD2 (+5518), HLA-DOA (+33193)
cg01962086	-0.0579796	0.0150226	0.000113618	0.00504313	chr3	195637027	S_Shore	TNK2 (-14596), TFRC (+172032)
cg01973029	-0.0540348	0.01215	8.69566e-06	0.000833613	chr2	120187899	N_Shore	TMEM37 (-1545)
cg01974004	-0.087055	0.0185812	2.79821e-06	0.000365978	chr3	48956200	Island	ARIH2 (-53), ARIH2OS (+617)
cg01974249	-0.0626653	0.0179724	0.000488907	0.0135247	chr3	106764880	OpenSea	BBX (-476942)
cg01976469	-0.0715558	0.0148376	1.41711e-06	0.000221471	chr18	56076257	OpenSea	ALPK2 (+219931), NEDD4L (+364648)
cg01979620	0.0499557	0.0109885	5.46233e-06	0.000595333	chr7	6295168	OpenSea	CYTH3 (+17106), USP42 (+150654)
cg01980222	-0.0464237	0.011994	0.000108575	0.00488427	chr6	41130917	OpenSea	TREM2 (-4)
cg01980735	-0.0679294	0.0135414	5.264e-07	0.000104784	chr1	9371406	OpenSea	SLC25A33 (-228134), SPSB1 (+18468)
cg01981601	-0.0597884	0.0151598	8.01739e-05	0.00396654	chr8	60032607	Island	TOX (-841)
cg01984843	0.0653139	0.0177	0.000224204	0.00806294	chr16	83945978	OpenSea	OSGIN1 (-36693), MLYCD (+13248)
cg01986502	0.065267	0.0218675	0.0028389	0.0427577	chr4	129732461	Island	C4orf33 (-282010), JADE1 (+1683)
cg01987065	0.0890133	0.028552	0.00182339	0.0321047	chr7	158550278	OpenSea	NCAPG2 (-52784), ESYT2 (+72040)
cg01990216	0.118625	0.0252052	2.52187e-06	0.000337497	chr13	111364860	Island	ING1 (-2468)
cg01990518	-0.0672235	0.0141449	2.00914e-06	0.000285088	chr8	27184170	S_Shore	PTK2B (+15172), CHRNA2 (+152642)
cg01991687	0.0510564	0.0141857	0.000319282	0.0102167	chr19	5290521	Island	PTPRS (+50292), KDM4B (+321390)
cg01996075	0.0424929	0.0127289	0.000842879	0.019343	chr3	66450932	OpenSea	LRIG1 (+100423), SLC25A26 (+331648)
cg01997144	0.0881307	0.0168237	1.61911e-07	4.37141e-05	chr17	74419900	OpenSea	UBE2O (+29387), SPHK1 (+39170)
cg01998014	-0.102487	0.016614	6.88483e-10	6.28357e-07	chr16	81545502	OpenSea	PLCG2 (-267360), CMIP (+66728)
cg02004021	-0.0571324	0.0151126	0.00015655	0.00629471	chr12	95868393	S_Shore	METAP2 (+667)
cg02005336	-0.0610368	0.0132025	3.78026e-06	0.000458322	chr11	61560123	Island	TMEM258 (-42), FEN1 (+15)
cg02006915	-0.0545566	0.0146724	0.000200555	0.00746021	chr5	175991129	OpenSea	CDHR2 (+21618), GPRIN1 (+46004)
cg02007480	0.0492009	0.0107796	5.0122e-06	0.000561513	chr5	159761089	OpenSea	CCNJL (-21483), C1QTNF2 (+36558)
cg02009228	-0.0440074	0.0124481	0.000407375	0.0120227	chr5	168471	N_Shore	SDHA (-49884), PLEKHG4B (+28099)
cg02011446	-0.0271355	0.00618681	1.1544e-05	0.00102086	chr19	13213716	Island	LYL1 (-36)
cg02012445	-0.042054	0.013747	0.0022197	0.0364975	chr14	57856758	N_Shore	NAA30 (-512)
cg02016130	-0.122064	0.0410932	0.00297399	0.0440617	chr4	53578359	Island	USP46 (-52858), ERVMER34-1 (+39447)
cg02017047	0.055933	0.014965	0.0001858	0.00707211	chr3	52329086	OpenSea	DNAH1 (-21248), GLYCTK (+7215)
cg02017200	0.0577847	0.0171381	0.000747021	0.0178814	chr19	49256361	Island	FGF21 (-2454), FUT1 (+2285)
cg02018121	-0.0427473	0.00882805	1.284e-06	0.000206817	chr19	59033870	S_Shelf	ZBTB45 (-2282)
cg02020911	-0.0537202	0.0146747	0.000251497	0.00870052	chr19	54368969	N_Shore	MYADM (-3690)
cg02023448	0.07787	0.01407	3.12196e-08	1.28001e-05	chr15	91523600	OpenSea	PRC1 (+14124), RCCD1 (+25501)
cg02025656	-0.0721021	0.0208302	0.000537316	0.0143894	chr7	668612	OpenSea	PDGFA (-109582), PRKAR1B (+84231)
cg02026475	-0.0907075	0.0224701	5.41853e-05	0.00303339	chr16	20912113	Island	DCUN1D3 (-408), LYRM1 (-312)
cg02026611	-0.0350397	0.011047	0.00151461	0.0284037	chr16	2826048	N_Shore	TCEB2 (+1229), SRRM2 (+23719)
cg02027349	0.0476225	0.014444	0.000977088	0.0213476	chr9	131222418	S_Shelf	GLE1 (-44560), ODF2 (+3718)
cg02028246	-0.0953801	0.0249944	0.000135602	0.00570197	chr21	16127408	OpenSea	SAMSN1 (-171686), NRIP1 (+309912)
cg02028332	-0.0335649	0.0110399	0.00236314	0.037979	chr19	19335919	Island	NCAN (+13138), HAPLN4 (+37685)
cg02028489	-0.0709234	0.0139336	3.57889e-07	7.93297e-05	chr16	31505237	OpenSea	SLC5A2 (+10799), C16orf58 (+14496)
cg02030802	0.0402499	0.0126818	0.00150446	0.0282859	chr17	2409437	OpenSea	MNT (-105026), METTL16 (+5742)
cg02031355	0.0601598	0.0120878	6.46056e-07	0.000122566	chr12	52402986	S_Shore	NR4A1 (-13629), GRASP (+2263)
cg02031965	-0.0435672	0.0114567	0.000143088	0.00591614	chr7	100888487	Island	FIS1 (-122)
cg02032271	-0.0645554	0.0183105	0.000422524	0.0123092	chr16	47043814	N_Shelf	DNAJA2 (-36116), NETO2 (+134093)
cg02032552	0.0915722	0.0310637	0.00319953	0.0461231	chr8	27629759	Island	ESCO2 (-2143), CCDC25 (+391)
cg02043033	-0.112601	0.022467	5.39067e-07	0.000106813	chr3	160717062	OpenSea	B3GALNT1 (+106076), PPM1L (+243067)
cg02044621	-0.0659654	0.0163102	5.24515e-05	0.0029662	chr11	62452831	N_Shelf	UBXN1 (-6305), LRRN4CL (+4539)
cg02045803	0.0568034	0.0170084	0.000838632	0.0192771	chr7	8214497	OpenSea	RPA3 (-456260), ICA1 (+87413)
cg02046572	-0.0956067	0.0205051	3.12272e-06	0.000397165	chr18	73945013	OpenSea	SMIM21 (-805356), ZNF516 (+262132)
cg02047221	0.0539467	0.0128305	2.61571e-05	0.00183027	chr3	49686805	N_Shelf	APEH (-24629), BSN (+94884)
cg02047359	-0.0625386	0.0158447	7.91474e-05	0.00393464	chr10	75174015	S_Shore	ANXA7 (-191)
cg02048674	-0.073887	0.0127289	6.44886e-09	3.73368e-06	chr19	49991517	Island	RPL13A (+707)
cg02052235	-0.0610187	0.0154267	7.64125e-05	0.00384614	chr15	74781773	OpenSea	ARID3B (-51744), UBL7 (-28331)
cg02052377	-0.120238	0.0189543	2.24443e-10	2.6046e-07	chr11	10674182	OpenSea	LYVE1 (-83945), MRVI1 (+41116)
cg02053257	-0.0342437	0.0102568	0.000841891	0.0193296	chr3	10353648	OpenSea	GHRL (-19018), SEC13 (+9213)
cg02055615	0.132673	0.028502	3.24184e-06	0.000408259	chr6	7108063	Island	RREB1 (+23)
cg02055998	0.0700694	0.0151352	3.66415e-06	0.000447734	chr19	35634093	Island	FXYD7 (-60)
cg02056921	-0.0557236	0.0157184	0.000392426	0.0117189	chr1	901892	Island	PLEKHN1 (+16)
cg02057157	-0.115625	0.0289117	6.35487e-05	0.00338065	chr4	6717681	N_Shore	BLOC1S4 (-160)
cg02057160	0.0916731	0.0268102	0.000627733	0.0159432	chr6	143830408	N_Shore	FUCA2 (+2418), PEX3 (+58292)
cg02057783	0.11887	0.0262292	5.84383e-06	0.000625068	chr17	38278486	Island	MSL1 (-380)
cg02059478	-0.0445351	0.0132704	0.000790855	0.0185578	chr1	68080498	OpenSea	SERBP1 (-184430), GADD45A (-70245)
cg02060963	-0.0477869	0.0108516	1.06428e-05	0.000962941	chr17	75693913	OpenSea	TNRC6C (-307223), SEPT9 (+416422)
cg02061130	-0.0731343	0.0181862	5.7849e-05	0.00317095	chr17	1387922	N_Shore	CRK (-28371), MYO1C (+8183)
cg02062137	0.0578779	0.0136642	2.27823e-05	0.00165782	chr6	34029733	OpenSea	MLN (-257946), GRM4 (+84123)
cg02062480	-0.0564691	0.0144159	8.96053e-05	0.00427678	chr6	108487388	Island	NR2E1 (+127)
cg02063166	0.0961788	0.0263817	0.000266701	0.00905543	chr6	88875651	Island	CNR1 (-14770), RNGTT (+797663)
cg02064459	-0.0600194	0.0146765	4.32304e-05	0.00259763	chr5	88119740	OpenSea	TMEM161B (-555076), MEF2C (+80158)
cg02066981	0.0718897	0.0207265	0.0005234	0.0141427	chr4	6936803	OpenSea	TBC1D14 (+25232), CCDC96 (+107924)
cg02073304	-0.0999565	0.0154007	8.56228e-11	1.19867e-07	chr1	33457500	OpenSea	RNF19B (-27215), AK2 (+45092)
cg02076124	-0.020222	0.0060874	0.000893908	0.0201212	chr8	52873933	OpenSea	PCMTD1 (-62276), ST18 (+448369)
cg02079421	-0.0779426	0.0165606	2.51988e-06	0.0003373	chr21	47851545	Island	DIP2A (-27478), PCNT (+107510)
cg02081427	-0.0552027	0.0148587	0.000203073	0.00752019	chr12	59989735	Island	LRIG3 (-675433), SLC16A7 (-93382)
cg02081773	-0.0691122	0.0116494	2.9806e-09	2.01353e-06	chr17	66906643	OpenSea	FAM20A (-309114), ABCA8 (+44848)
cg02082093	-0.0953691	0.0226925	2.6378e-05	0.0018411	chr8	59951276	OpenSea	NSMAF (-379184), TOX (+80490)
cg02084259	-0.0680812	0.0180543	0.000162652	0.006459	chr15	34178478	OpenSea	CHRM5 (-82610), RYR3 (+575302)
cg02085953	-0.0432579	0.0118467	0.000260725	0.00891683	chr2	97202260	N_Shore	ARID5A (-225)
cg02086493	-0.0608135	0.0118537	2.89251e-07	6.78881e-05	chr17	46675333	Island	HOXB5 (-4011)
cg02091487	-0.056771	0.0120179	2.31414e-06	0.000316903	chr1	10003570	Island	LZIC (-184), NMNAT1 (+85)
cg02092906	-0.088216	0.0188677	2.93226e-06	0.000379054	chr6	83903419	Island	PGM3 (+213)
cg02094419	-0.0387351	0.0123855	0.00176325	0.0314092	chr17	4299229	OpenSea	SPNS3 (-37753), UBE2G1 (-29453)
cg02097588	0.110243	0.0354823	0.00189008	0.0328627	chr2	10830232	Island	NOL10 (-140)
cg02099313	-0.0831716	0.014673	1.44187e-08	6.9406e-06	chr1	231114956	S_Shore	ARV1 (+162)
cg02101662	-0.0720242	0.0139808	2.58191e-07	6.23539e-05	chr12	51316730	OpenSea	METTL7A (-524)
cg02104289	0.0450588	0.0112576	6.2669e-05	0.00334709	chr11	118809628	OpenSea	BCL9L (-28016), UPK2 (-17397)
cg02106534	-0.0451224	0.0102987	1.17943e-05	0.00103596	chr16	4561545	OpenSea	NMRAL1 (-35239), CDIP1 (+3564)
cg02110411	0.057365	0.0130857	1.16629e-05	0.00102805	chr17	38659139	OpenSea	TNS4 (-1291)
cg02113166	0.0522691	0.0147933	0.000410407	0.0120784	chr12	52642409	N_Shore	KRT7 (+15512), KRT81 (+42908)
cg02115490	0.0416011	0.0128779	0.00123611	0.0249448	chr20	46552166	OpenSea	SULF2 (-136837), PREX1 (+892253)
cg02116590	-0.0402593	0.00843445	1.8132e-06	0.000264611	chr2	3207260	OpenSea	MYT1L (-872373), TRAPPC12 (-176196)
cg02119341	-0.0460494	0.0136967	0.000773607	0.0182942	chr1	46642252	OpenSea	LURAP1 (-26753), TSPAN1 (+1494)
cg02120071	-0.0392984	0.00731523	7.78112e-08	2.53776e-05	chr2	114737129	Island	ACTR3 (+89593)
cg02120356	-0.0371624	0.00893434	3.18949e-05	0.00210445	chr9	97545709	OpenSea	C9orf3 (+23644), FANCC (+534274)
cg02121330	-0.0334948	0.0112352	0.00287074	0.0430861	chr14	61788107	Island	PRKCH (-327)
cg02123936	0.127717	0.0402875	0.00152373	0.0285255	chr10	28821963	Island	WAC (-384)
cg02124097	-0.0614774	0.0114126	7.17162e-08	2.38583e-05	chr6	36906203	OpenSea	PI16 (-16005), C6orf89 (+52564)
cg02125534	0.0602811	0.0136284	9.7248e-06	0.000903148	chr1	228092827	OpenSea	WNT9A (+42771), PRSS38 (+89434)
cg02126497	-0.0745416	0.0162843	4.70515e-06	0.000535883	chr16	69461571	S_Shelf	NFAT5 (-137425), CYB5B (+3074)
cg02129147	-0.0816292	0.0175281	3.20784e-06	0.000404784	chr6	76639575	OpenSea	IMPG1 (+142819), MYO6 (+180527)
cg02129266	0.0845524	0.0157557	8.02981e-08	2.58676e-05	chr16	618202	N_Shore	PIGQ (-1815)
cg02129675	0.0425358	0.0107572	7.68001e-05	0.0038599	chr12	123560298	OpenSea	ABCB9 (-94103), PITPNM2 (+34676)
cg02129962	-0.0557403	0.0104896	1.07334e-07	3.20294e-05	chr14	106240524	OpenSea	TMEM121 (+247585)
cg02132458	-0.0444372	0.0140267	0.00153475	0.0286764	chr4	57333267	N_Shore	SRP72 (+187)
cg02133809	-0.0666967	0.0193663	0.000573252	0.0150351	chr7	1234925	OpenSea	UNCX (-37617), ZFAND2A (-35112)
cg02134200	-0.037204	0.0117229	0.00150551	0.0282992	chr1	153895546	Island	GATAD2B (-96)
cg02138358	-0.0337574	0.00906426	0.000195907	0.00733655	chr17	56358318	S_Shore	MPO (-23)
cg02139554	-0.101258	0.0175187	7.46994e-09	4.19928e-06	chr3	100692078	OpenSea	ABI3BP (+20280), TFG (+263810)
cg02139671	-0.0496162	0.0111703	8.92122e-06	0.000848716	chr12	123237174	Island	DENR (-146)
cg02145211	0.0472246	0.0158185	0.00283201	0.0426913	chr22	29196246	Island	XBP1 (+338)
cg02145774	0.0588514	0.0178047	0.000948472	0.0209408	chr22	43090049	S_Shore	A4GALT (+942)
cg02153138	-0.0377176	0.0124652	0.00247958	0.0392025	chr7	127998600	N_Shelf	RBM28 (-14639), PRRT4 (+3138)
cg02153245	-0.0713907	0.0143686	6.74659e-07	0.000126352	chr8	141811408	OpenSea	AGO2 (-165691), PTK2 (+199848)
cg02153708	-0.0596301	0.0128962	3.76697e-06	0.000457481	chr8	9321075	OpenSea	PPP1R3B (-312870), TNKS (-92348)
cg02155997	-0.0323855	0.00789574	4.10235e-05	0.00250909	chr1	110302552	OpenSea	GSTM3 (-18169), EPS8L3 (+4096)
cg02156783	-0.0577631	0.0120471	1.62856e-06	0.000244551	chr2	240639549	OpenSea	HDAC4 (-316907), NDUFA10 (+325269)
cg02159610	-0.0469064	0.0149228	0.00167075	0.0303347	chr16	29822716	N_Shore	PAGR1 (-4568), PRRT2 (-795)
cg02162462	-0.142666	0.0446644	0.00140228	0.0270585	chr2	42795925	Island	MTA3 (+269)
cg02163112	-0.0859068	0.017165	5.59282e-07	0.000109775	chr14	64945997	OpenSea	AKAP5 (+13781), ZBTB25 (+24565)
cg02164046	-0.0644864	0.020764	0.00189836	0.0329561	chr3	187388148	Island	SST (+38)
cg02164421	-0.0429071	0.01338	0.0013422	0.0262845	chr16	1840005	N_Shore	IGFALS (+3727), NUBP2 (+7104)
cg02165227	0.0419284	0.0138215	0.00241679	0.038568	chr16	68450100	OpenSea	SMPD3 (+32490), PRMT7 (+105064)
cg02166290	-0.0681667	0.0164032	3.24309e-05	0.00212906	chr11	74138810	OpenSea	PGM2L1 (-29293), KCNE3 (+39862)
cg02166351	-0.0975274	0.0222672	1.18756e-05	0.00104136	chr20	44270867	OpenSea	WFDC9 (-10961), WFDC11 (+28041)
cg02167193	-0.0765893	0.022346	0.000609333	0.0156456	chr6	30688035	Island	MDC1 (-2370), TUBB (+58)
cg02170643	-0.11373	0.0194318	4.83392e-09	2.96293e-06	chr2	230690335	OpenSea	DNER (-111062), TRIP12 (+96389)
cg02171093	-0.053145	0.0110321	1.45524e-06	0.000225476	chr14	96152529	OpenSea	TCL1B (-224)
cg02171258	-0.0914119	0.0165081	3.06977e-08	1.26253e-05	chr6	116442223	OpenSea	COL10A1 (+4839), NT5DC1 (+20212)
cg02172058	-0.0698548	0.0157848	9.62491e-06	0.000895338	chr17	58499911	S_Shore	USP32 (-30417), APPBP2 (+103668)
cg02173453	-0.0793428	0.0185076	1.81069e-05	0.00140991	chr4	156679449	N_Shore	GUCY1B3 (-761)
cg02173969	-0.0687765	0.0187208	0.000238963	0.00840558	chr6	28882863	OpenSea	SCAND3 (-327752), TRIM27 (+8902)
cg02175213	-0.0588237	0.0167738	0.000453387	0.0128883	chr12	69352407	OpenSea	CPSF6 (-280909), CPM (-25429)
cg02178774	-0.0660676	0.0143035	3.85627e-06	0.000465972	chr19	19302803	N_Shore	RFXANK (-235), MEF2BNB-MEF2B (+136), MEF2B (+163), MEF2BNB (+594)
cg02179239	-0.0506071	0.0167747	0.00255402	0.0399356	chr10	23002514	Island	PIP4K2A (+969)
cg02180737	0.0559079	0.0169029	0.00094103	0.020831	chr14	101530856	N_Shore	DIO3 (-496831), RTL1 (-179673)
cg02181187	-0.159753	0.0214879	1.04922e-13	5.23795e-10	chr22	31088724	N_Shore	OSBP2 (-2068)
cg02182354	-0.0710611	0.0114962	6.35904e-10	5.91745e-07	chr4	113437522	Island	NEUROG2 (-195)
cg02186756	0.0295233	0.00952455	0.00193715	0.0333892	chr17	42020846	OpenSea	PPY (-1205)
cg02187797	0.0345276	0.0118531	0.00358033	0.0494922	chr16	47296968	OpenSea	NETO2 (-119061), ITFG1 (+198216)
cg02189925	-0.0941994	0.0200928	2.75604e-06	0.000361397	chr1	205091232	OpenSea	RBBP5 (-90)
cg02193355	-0.0177787	0.00493278	0.000313121	0.0100829	chr10	851439	Island	DIP2C (-115834), LARP4B (+80262)
cg02193513	-0.0954475	0.0187776	3.71431e-07	8.15073e-05	chr4	57395012	N_Shore	ARL9 (+23504), HOPX (+152859)
cg02193805	-0.0771592	0.0140188	3.71316e-08	1.46202e-05	chr6	92097699	OpenSea	MAP3K7 (-800936)
cg02196036	-0.0417313	0.00875242	1.86087e-06	0.000269493	chr13	113410908	S_Shore	MCF2L (-212626), ATP11A (+66266)
cg02197019	-0.0630108	0.0164191	0.000124214	0.00535973	chr6	33127546	N_Shore	HLA-DPA1 (-79060), COL11A2 (+32729)
cg02198538	0.0502917	0.017157	0.00337585	0.0477219	chr1	229455033	OpenSea	SPHAR (+14905), CCSAP (+23701)
cg02201969	-0.0431964	0.0074812	7.74152e-09	4.29479e-06	chr4	6955849	OpenSea	TBC1D14 (+44278), CCDC96 (+88878)
cg02202305	0.0663461	0.0185125	0.000338572	0.0106238	chr1	156405368	Island	C1orf61 (-6185), MEF2D (+65251)
cg02202870	0.0634264	0.016029	7.59023e-05	0.0038291	chr16	88682040	OpenSea	IL17C (-22960), ZC3H18 (+45252)
cg02207168	-0.0443162	0.0147907	0.0027334	0.0417134	chr22	42281561	OpenSea	SHISA8 (+29008), SREBF2 (+52453)
cg02207686	-0.114984	0.0351315	0.00106428	0.0226103	chr10	135051532	Island	VENTX (+625)
cg02209843	0.0780763	0.0267358	0.00349701	0.0487727	chr2	68692448	N_Shore	APLF (-2244)
cg02209915	-0.0468864	0.0143947	0.00112513	0.0234623	chr3	140617821	OpenSea	SLC25A36 (-42907), TRIM42 (+220941)
cg02211913	-0.079485	0.0185327	1.79552e-05	0.00140015	chr1	177134149	S_Shore	ASTN1 (-324)
cg02212548	-0.0388903	0.0117887	0.000970525	0.0212549	chr20	31240484	OpenSea	ENSG00000204393 (+65204), COMMD7 (+91318)
cg02214188	0.0888723	0.0245256	0.000290473	0.0095878	chr4	104020949	OpenSea	BDH2 (+90)
cg02215960	-0.068858	0.0203968	0.000735686	0.0177044	chr3	50607131	S_Shore	C3orf18 (-1950), HEMK1 (+504)
cg02216322	0.0638454	0.017657	0.000299346	0.00978627	chr11	63741765	N_Shore	ENSG00000256100 (-326), COX8A (-313)
cg02219601	-0.0424285	0.0131018	0.00120212	0.0245024	chr14	35835511	N_Shelf	NFKBIA (+38440), PSMA6 (+73949)
cg02222496	-0.0700706	0.017366	5.46189e-05	0.00305013	chr17	10597147	N_Shelf	ADPRM (-3763), SCO1 (+3737)
cg02223351	-0.0350883	0.00941219	0.000193034	0.0072649	chr16	66402367	OpenSea	BEAN1 (-58832), CDH5 (+1835)
cg02223457	-0.10402	0.0155468	2.22054e-11	3.98922e-08	chr11	8704690	S_Shore	RPL27A (+733)
cg02224047	-0.0852748	0.0166299	2.93133e-07	6.85358e-05	chr7	101883734	S_Shore	SH2B2 (-44670), CUX1 (+424444)
cg02225004	0.0473822	0.0132494	0.00034867	0.0108348	chr8	140970377	N_Shore	C8orf17 (+26962), TRAPPC9 (+498300)
cg02225520	-0.0553743	0.0163287	0.000695798	0.0170494	chr14	102695279	N_Shore	MOK (+76257), WDR20 (+89029)
cg02227249	-0.0405987	0.0130089	0.0018033	0.0318837	chr8	27530710	OpenSea	SCARA3 (+39013), CCDC25 (+99440)
cg02230071	0.0779383	0.0147111	1.17133e-07	3.41071e-05	chr10	14931124	OpenSea	SUV39H2 (+10237), DCLRE1C (+64922)
cg02231909	-0.0855758	0.0147116	5.99483e-09	3.52409e-06	chr8	142236389	Island	SLC45A4 (+2283), DENND3 (+97670)
cg02236489	-0.0520391	0.0153543	0.000700941	0.0171309	chr9	99663833	OpenSea	ZNF782 (-47064), HIATL2 (+112028)
cg02237715	0.0633492	0.0142899	9.2875e-06	0.00087254	chr12	57039784	Island	ATP5B (+13)
cg02238826	-0.0892872	0.0302248	0.00313574	0.0455551	chr3	182971069	N_Shore	B3GNT5 (+38)
cg02238950	-0.0322496	0.00833971	0.000110186	0.00493548	chr17	1505303	OpenSea	PITPNA (-39194), SLC43A2 (+26826)
cg02240671	-0.0811621	0.0178279	5.30061e-06	0.000583594	chr3	52149713	OpenSea	DUSP7 (-59148), POC1A (+38714)
cg02242080	-0.0508378	0.0105591	1.47482e-06	0.000227356	chr9	128469270	Island	MAPKAP1 (+242)
cg02242681	0.0860055	0.0188821	5.24172e-06	0.000578517	chr2	111876361	Island	BCL2L11 (-2144)
cg02247615	0.0564094	0.0171164	0.000982023	0.0214259	chr7	7606381	Island	MIOS (-121)
cg02249904	-0.0439194	0.0131253	0.000819416	0.0189888	chr2	99548581	N_Shelf	ENSG00000273045 (-209366), MGAT4A (-205423)
cg02256570	-0.056113	0.0165324	0.000688503	0.0169346	chr16	68573971	S_Shore	ZFP90 (+856)
cg02260571	0.0596368	0.0142545	2.86781e-05	0.00195631	chr2	179747460	OpenSea	TTN (-75311), CCDC141 (+167325)
cg02261018	0.084117	0.0253408	0.000902012	0.0202433	chr10	89622396	Island	PTEN (-473), KLLN (+797)
cg02264229	-0.116914	0.0233985	5.8334e-07	0.000113239	chr14	95240560	S_Shore	GSC (-3999)
cg02265745	-0.0496431	0.0141435	0.000448177	0.0127916	chr8	124241259	OpenSea	ZHX1 (+45475), FAM83A (+49973)
cg02269643	-0.0434698	0.0119857	0.000286959	0.00951057	chr14	70701025	Island	SLC8A3 (-45239), COX16 (+125422)
cg02270514	0.0286249	0.00981979	0.0035566	0.0493013	chr17	37354807	N_Shore	RPL19 (-1728), CACNB1 (-852)
cg02271959	-0.0515246	0.0111818	4.06717e-06	0.000484305	chr11	8347207	OpenSea	LMO1 (-61803), STK33 (+150163)
cg02275243	-0.0765177	0.0137091	2.38389e-08	1.03859e-05	chr1	5920514	OpenSea	NPHP4 (+132016)
cg02279226	-0.088766	0.014007	2.33912e-10	2.69871e-07	chr13	49152283	OpenSea	CYSLTR2 (-128667), RCBTB2 (-44915)
cg02280349	0.0537609	0.0121299	9.33269e-06	0.000875335	chr15	45152353	OpenSea	C15orf43 (-96546), TRIM69 (+131168)
cg02283964	-0.128653	0.0304849	2.44065e-05	0.00174218	chr6	108563766	OpenSea	SNX3 (+18697), NR2E1 (+76505)
cg02286169	0.0738298	0.0178689	3.60034e-05	0.00229272	chr10	21915471	OpenSea	MLLT10 (+92200), DNAJC1 (+377182)
cg02287710	-0.104422	0.0226377	3.97395e-06	0.000475649	chr14	102027660	Island	DIO3 (-27)
cg02290460	-0.0402785	0.0124553	0.00122139	0.0247621	chr8	619875	S_Shore	DLGAP2 (-829656), TDRP (-124095)
cg02290791	-0.0708632	0.0146459	1.30872e-06	0.000209439	chr20	21085983	N_Shore	RALGAPA2 (-392853), XRN2 (-197958)
cg02292066	0.150154	0.0194765	1.26284e-14	9.11272e-11	chr1	2518269	Island	FAM213B (+56)
cg02292720	-0.0799523	0.0155459	2.70408e-07	6.45923e-05	chr1	92099528	OpenSea	CDC7 (+132864), TGFBR3 (+252258)
cg02293096	0.022768	0.00706104	0.00126214	0.0252742	chr22	24178632	N_Shore	DERL3 (+2560), SMARCB1 (+49472)
cg02294570	-0.0518719	0.0107459	1.38523e-06	0.000218218	chr12	122362615	OpenSea	BCL7A (-94712), WDR66 (+6848)
cg02295344	-0.0626823	0.0204084	0.00213065	0.0355592	chr17	42357310	OpenSea	RUNDC3A (-28616), SLC4A1 (-11802)
cg02296617	0.0435659	0.0137943	0.00158721	0.029327	chr22	24456526	OpenSea	SUSD2 (-120700), CABIN1 (+48659)
cg02301651	-0.100423	0.0229457	1.20562e-05	0.00105267	chr2	85581802	Island	ELMOD3 (-123), RETSAT (-60)
cg02301939	-0.095919	0.0114378	5.02449e-17	8.30889e-13	chr5	43477428	OpenSea	CCL28 (-64936), C5orf28 (+6509)
cg02303801	-0.0469046	0.0154195	0.00235094	0.0378625	chr1	3399318	OpenSea	ARHGEF16 (+28329), MEGF6 (+128740)
cg02304623	0.0790434	0.0219335	0.000313625	0.0100954	chr5	176151778	OpenSea	UNC5A (-85699), TSPAN17 (+77391)
cg02307605	-0.0390448	0.0101568	0.00012094	0.0052636	chr13	28364079	Island	GSX1 (-2700)
cg02308079	0.056557	0.0128271	1.03764e-05	0.000945411	chr16	67918686	Island	NRN1L (-21)
cg02308112	-0.0570565	0.0111217	2.89411e-07	6.79055e-05	chr1	228271294	Island	ARF1 (+444)
cg02309431	0.0519338	0.0166473	0.00181063	0.0319622	chr20	31618931	OpenSea	BPIFB6 (-522)
cg02309717	-0.0326294	0.0106578	0.00220187	0.0363119	chr12	32908817	Island	YARS2 (+18)
cg02310103	-0.0581688	0.011626	5.63509e-07	0.000110361	chr3	50391305	S_Shelf	NPRL2 (-2784)
cg02312365	-0.132216	0.0250302	1.27607e-07	3.64073e-05	chr2	128784989	Island	SAP130 (-121)
cg02314452	0.062733	0.0140942	8.54822e-06	0.000822857	chr11	86262117	OpenSea	ME3 (+121560), CCDC81 (+176184)
cg02314586	-0.0876507	0.0169104	2.18053e-07	5.48599e-05	chr12	53559487	OpenSea	CSAD (+14892), SOAT2 (+62186)
cg02315263	0.0436342	0.0121069	0.000313263	0.0100859	chr11	73104604	OpenSea	RELT (+17296), FAM168A (+204623)
cg02318565	0.0450225	0.0136091	0.000938733	0.0207975	chr16	11585649	OpenSea	ENSG00000188897 (+31794), RMI2 (+146362)
cg02321192	0.140453	0.0420389	0.000834713	0.0192265	chr2	241508108	N_Shore	RNPEPL1 (+5)
cg02322435	-0.0589262	0.0186651	0.00159383	0.0294124	chr11	67815326	OpenSea	TCIRG1 (+8844), CHKA (+73344)
cg02324021	0.111271	0.026681	3.0404e-05	0.00203883	chr5	86564119	Island	RASA1 (+415)
cg02325540	-0.0742751	0.025002	0.00297055	0.0440223	chr10	94834557	Island	CYP26A1 (+911)
cg02327335	-0.081928	0.023198	0.000412926	0.0121231	chr11	82788243	OpenSea	PCF11 (-79786), RAB30 (-5336)
cg02328793	0.0411929	0.0138225	0.0028812	0.0431953	chr1	6446234	OpenSea	ACOT7 (-362)
cg02329039	0.0374468	0.0104723	0.000349189	0.0108428	chr16	27464850	OpenSea	IL21R (+51368), GTF3C1 (+96376)
cg02329935	0.109231	0.0343653	0.00148021	0.027996	chr5	76506492	Island	PDE8B (-213)
cg02330195	-0.0682083	0.0129636	1.42859e-07	3.96638e-05	chr10	73342047	OpenSea	C10orf105 (+137530), SLC29A3 (+263033)
cg02337508	0.0594545	0.0163913	0.000286503	0.00950298	chr2	16082473	Island	MYCN (+1788), FAM49A (+764628)
cg02342053	-0.065658	0.0160089	4.10758e-05	0.00251074	chr9	37592791	S_Shore	ENSG00000256966 (-326), TOMM5 (-199)
cg02346135	-0.0215002	0.00563309	0.000135209	0.00569154	chr19	648389	Island	FGF22 (+8495), RNF126 (+14887)
cg02348462	-0.040907	0.0122768	0.000862039	0.0196281	chr19	807147	Island	PTBP1 (+10073), ENSG00000129951 (+14804)
cg02352339	-0.0690288	0.0140963	9.73423e-07	0.000166452	chr20	36225899	N_Shore	CTNNBL1 (-96508), BLCAP (-69567)
cg02356631	0.0256642	0.00835404	0.00212584	0.035508	chr9	130524884	OpenSea	TOR2A (-27289), SH2D3C (+16135)
cg02357647	0.066279	0.0146509	6.07141e-06	0.000641885	chr2	240647889	N_Shelf	HDAC4 (-325247), NDUFA10 (+316929)
cg02363465	0.0486726	0.0133603	0.00026939	0.00911865	chr3	72374626	OpenSea	PROK2 (-540415), RYBP (+121442)
cg02364618	0.0638622	0.0188152	0.000688341	0.0169337	chr15	32389598	OpenSea	CHRNA7 (+66908), GOLGA8K (+305797)
cg02367856	-0.0494403	0.00908963	5.35193e-08	1.91618e-05	chr7	150773481	OpenSea	CDK5 (-17865), FASTK (+4449)
cg02369052	-0.0922255	0.0149693	7.22907e-10	6.52808e-07	chr15	92941926	S_Shelf	ST8SIA2 (+4869), FAM174B (+257261)
cg02372225	-0.0888296	0.0224924	7.83744e-05	0.00390944	chr2	86251438	OpenSea	ST3GAL5 (-135302), POLR1A (+81839)
cg02373061	-0.0673458	0.0195113	0.000557215	0.0147508	chr3	163021252	OpenSea	NONE
cg02373627	-0.0703659	0.0197862	0.000376091	0.011389	chr7	148979110	Island	ZNF783 (+19849), ZNF777 (+179103)
cg02374486	0.037091	0.00933568	7.09602e-05	0.00365609	chr10	72362809	S_Shelf	PRF1 (-279)
cg02374837	-0.0519238	0.011335	4.63123e-06	0.000530341	chr16	8891602	Island	TMEM186 (-98), PMM2 (-71)
cg02374934	-0.0698985	0.0159348	1.15176e-05	0.00101932	chr15	41228736	Island	CHAC1 (-16610), DLL4 (+7146)
cg02375201	0.134762	0.0160975	5.68523e-17	9.05006e-13	chr1	27114675	Island	PIGV (-10)
cg02375313	0.241159	0.056161	1.75432e-05	0.00137655	chr6	658301	S_Shore	HUS1B (-1339)
cg02377024	-0.0663609	0.0130742	3.86001e-07	8.36437e-05	chr2	96805411	OpenSea	ASTL (-1237)
cg02383368	-0.0436714	0.0119362	0.000253451	0.00874486	chr19	7684468	N_Shore	XAB2 (+9982), CAMSAP3 (+23681)
cg02384255	0.0397849	0.0124649	0.00141409	0.0272056	chr3	16254193	OpenSea	GALNT15 (+38038), DPH3 (+52285)
cg02384811	-0.0526281	0.0108521	1.23713e-06	0.000200858	chr11	60701068	N_Shore	TMEM132A (+9116), SLC15A3 (+18188)
cg02386725	0.12968	0.0432713	0.00272739	0.0416528	chr1	162467755	Island	UHMK1 (+123)
cg02388783	-0.187207	0.0351155	9.75677e-08	2.99019e-05	chr1	151254619	Island	ZNF687 (-168)
cg02389195	0.0459909	0.012119	0.000147673	0.00604258	chr5	175088015	S_Shelf	CPLX2 (-135297), HRH2 (+2983)
cg02390588	-0.0433719	0.0126348	0.000597512	0.0154515	chr12	53722253	S_Shelf	AAAS (-6839), SP7 (+7912)
cg02392304	-0.0574517	0.0141001	4.61e-05	0.00271297	chr10	99781741	OpenSea	CRTAC1 (+8843), GOLGA7B (+171746)
cg02393591	-0.0932882	0.0187434	6.45379e-07	0.000122496	chr15	28244615	N_Shelf	OCA2 (+99888)
cg02395069	-0.0763056	0.0226522	0.000755601	0.0180181	chr2	217360510	N_Shelf	RPL37A (-2401)
cg02395863	-0.060903	0.0104595	5.78825e-09	3.43901e-06	chr1	241298215	OpenSea	GREM2 (-522767), RGS7 (+222314)
cg02396668	-0.0583736	0.012833	5.39737e-06	0.000590685	chr19	50528878	Island	ZNF473 (-100), VRK3 (+324)
cg02397640	-0.104405	0.0146103	8.93397e-13	3.01765e-09	chr3	153599203	OpenSea	ARHGEF26 (-239588), RAP2B (+719175)
cg02399652	-0.0476936	0.0101458	2.59101e-06	0.00034421	chr3	169684620	Island	SEC62 (+68)
cg02400787	-0.0527802	0.0170296	0.00193962	0.0334123	chr12	6399178	N_Shore	PLEKHG6 (-20920), CD9 (+90298)
cg02401627	-0.0738032	0.0121539	1.2602e-09	1.0228e-06	chr3	156555246	OpenSea	TIPARP (+162613), CCNL1 (+322755)
cg02403180	0.154344	0.0301549	3.08166e-07	7.09636e-05	chr11	65640375	Island	EFEMP2 (+1)
cg02403931	-0.0814916	0.0137251	2.8957e-09	1.97806e-06	chr17	8154898	S_Shelf	CTC1 (-3537), PFAS (+2295)
cg02407545	-0.0587332	0.0167593	0.000457421	0.012961	chr12	132974468	Island	GALNT9 (-283896), FBRSL1 (-91668)
cg02408038	-0.0323642	0.0106749	0.00243109	0.0387097	chr20	31187638	OpenSea	ENSG00000204393 (+12358), COMMD7 (+144164)
cg02410468	0.054506	0.0125587	1.42414e-05	0.0011851	chr3	9258282	OpenSea	RAD18 (-253097), SRGAP3 (+32780)
cg02410583	-0.048994	0.0162108	0.00250853	0.0394747	chr7	70194419	OpenSea	WBSCR17 (-402735)
cg02410754	-0.0581453	0.0121818	1.81377e-06	0.000264611	chr1	32410520	Island	KHDRBS1 (-68909), PTP4A2 (-6533)
cg02415779	0.0591227	0.0176592	0.000814044	0.0189123	chr22	18527778	N_Shelf	PEX26 (-32910), MICAL3 (-20454)
cg02416289	-0.0799702	0.0143341	2.41866e-08	1.04957e-05	chr14	23564858	S_Shore	ACIN1 (-36), C14orf119 (+885)
cg02418625	-0.0539089	0.0182251	0.00309695	0.0452086	chr5	167766426	OpenSea	RARS (-147023), WWC1 (+47272)
cg02422299	-0.0753862	0.0179815	2.75976e-05	0.00190289	chr2	37338314	OpenSea	GPATCH11 (+26721), EIF2AK2 (+45875)
cg02422616	-0.0876799	0.0216424	5.09323e-05	0.00290746	chr7	158713075	Island	WDR60 (+63807), VIPR2 (+224573)
cg02422812	-0.105707	0.0219072	1.39858e-06	0.000219352	chr5	154062204	OpenSea	HAND1 (-204381), LARP1 (-30257)
cg02424123	-0.0754109	0.0188684	6.42377e-05	0.00340567	chr17	4938652	OpenSea	SLC52A1 (+74)
cg02426093	-0.0382005	0.0122517	0.0018209	0.0320771	chr6	153305022	S_Shore	FBXO5 (-870)
cg02426464	-0.076474	0.0190834	6.13993e-05	0.00330238	chr17	1481305	S_Shelf	PITPNA (-15196), SLC43A2 (+50824)
cg02426912	0.0278809	0.00830157	0.000783626	0.0184492	chr16	18812920	Island	ENSG00000260342 (-80), ARL6IP1 (+79)
cg02429674	-0.0686254	0.0228727	0.00269696	0.041353	chr17	63053338	Island	GNA13 (-382)
cg02435083	-0.0290932	0.00994662	0.00344528	0.0483265	chr16	8943436	OpenSea	CARHSP1 (+18821), PMM2 (+51763)
cg02435252	-0.104245	0.0185066	1.7725e-08	8.18944e-06	chr7	31232764	Island	ADCYAP1R1 (+129955), NEUROD6 (+147743)
cg02436686	-0.0964364	0.0182049	1.17548e-07	3.41779e-05	chr19	39826150	OpenSea	GMFG (+674)
cg02437376	-0.0490905	0.0159156	0.00203941	0.0345414	chr10	76969880	N_Shore	VDAC2 (-725)
cg02439189	-0.0508487	0.0144958	0.000451802	0.012857	chr20	3096098	OpenSea	AVP (-30729), FASTKD5 (+44444)
cg02442501	-0.0542052	0.0140384	0.000112835	0.00501877	chr1	41628786	OpenSea	SCMH1 (-1683)
cg02442787	0.0552098	0.0156958	0.000435632	0.0125582	chr4	139230014	OpenSea	CCRN4L (-706928), SLC7A11 (-66512)
cg02447287	-0.0192678	0.00495401	0.000100516	0.00462781	chr2	238707023	Island	RBM44 (-364)
cg02449978	-0.044888	0.0125188	0.000336221	0.0105804	chr3	48230167	Island	CDC25A (-322)
cg02451052	0.0835897	0.0207125	5.44367e-05	0.00304338	chr3	32820651	N_Shore	TRIM71 (-38858), CNOT10 (+83611)
cg02451673	-0.0871263	0.0151646	9.17157e-09	4.90571e-06	chr1	51983979	N_Shore	TTC39A (-173192), EPS15 (+1020)
cg02453236	-0.0328941	0.0107835	0.00228539	0.0371734	chr16	67438518	OpenSea	TPPP3 (-12663), ZDHHC1 (+11858)
cg02455391	-0.0521122	0.0140914	0.000217163	0.00789015	chr11	68786679	OpenSea	TPCN2 (-29685), MRGPRF (-5803)
cg02456087	-0.0401985	0.0130424	0.00205519	0.0347086	chr7	27291541	Island	EVX1 (+9378), HIBADH (+411072)
cg02456922	-0.0639872	0.0180898	0.000404407	0.0119568	chr6	157748177	S_Shelf	TMEM242 (-3545)
cg02457346	-0.0714242	0.0166277	1.74301e-05	0.00137011	chr16	1825936	N_Shore	NME3 (-4206), MRPS34 (-2781), EME2 (+2729)
cg02457826	0.119702	0.0162046	1.50292e-13	6.70204e-10	chr20	30310733	N_Shore	BCL2L1 (-33)
cg02458141	-0.0751519	0.01308	9.16292e-09	4.90439e-06	chr2	20817916	OpenSea	HS1BP3 (+32932), RHOB (+171082)
cg02458589	-0.0497597	0.0135471	0.000239625	0.00842115	chr1	155646548	OpenSea	YY1AP1 (+11711), MSTO1 (+66533)
cg02459120	-0.0328798	0.0112165	0.0033747	0.0477101	chr18	60117475	OpenSea	ZCCHC2 (-72764), TNFRSF11A (+124928)
cg02461502	-0.0360636	0.0112753	0.00138157	0.0267957	chr16	88941821	N_Shore	PABPN1L (-8796), CBFA2T3 (+101790)
cg02461956	-0.058459	0.019162	0.00228245	0.0371451	chr11	134093940	Island	VPS26B (-598), NCAPD3 (-56)
cg02463498	-0.0804078	0.0146428	3.99045e-08	1.54511e-05	chr10	65238489	OpenSea	REEP3 (-42633), JMJD1C (-12849)
cg02466113	0.0453637	0.0124941	0.00028254	0.00941245	chr4	76555813	Island	CDKL2 (+86)
cg02468494	-0.0750911	0.0177284	2.27904e-05	0.00165798	chr4	185906605	OpenSea	ACSL1 (-158634), HELT (-33477)
cg02469916	0.0562039	0.0154964	0.000286837	0.00950809	chr12	70583810	OpenSea	CNOT2 (-52966), MYRFL (+257495)
cg02470738	-0.0445694	0.010906	4.37558e-05	0.00262013	chr3	143691778	Island	C3orf58 (+1139)
cg02472646	-0.0472969	0.015259	0.00193782	0.0333956	chr10	134215716	N_Shelf	INPP5A (-135607), PWWP2B (+5045)
cg02477354	0.279814	0.0581985	1.5251e-06	0.000232822	chr7	96339276	Island	SLC25A13 (-387818), DLX6 (-295583)
cg02478836	0.0613424	0.0112881	5.502e-08	1.95667e-05	chr22	47510037	N_Shelf	TBC1D22A (+351520)
cg02479020	-0.0395067	0.0112697	0.000455623	0.0129316	chr1	173837522	Island	ZBTB37 (-571)
cg02479473	0.0708296	0.0219411	0.00124584	0.0250704	chr6	111966290	OpenSea	TRAF3IP2 (-38842), FYN (+228364)
cg02479871	0.0328256	0.0087492	0.000175545	0.00680995	chr15	40751063	OpenSea	CHST14 (-12096), BAHD1 (+17653)
cg02482968	0.0468645	0.0135762	0.000556508	0.0147394	chr15	85933377	OpenSea	AKAP13 (+9418), KLHL25 (+404883)
cg02484047	-0.0575694	0.0127869	6.72482e-06	0.000690636	chr19	12777341	Island	WDR83 (-272), MAN2B1 (+214)
cg02484111	-0.0748882	0.0232063	0.00125067	0.0251289	chr11	130318594	Island	ADAMTS15 (-274)
cg02484119	0.0570295	0.0159562	0.000351412	0.0108883	chr1	45320624	OpenSea	PTCH2 (-11890), EIF2B3 (+131657)
cg02487061	0.0643652	0.0159247	5.30296e-05	0.00298831	chr1	85721250	N_Shelf	SYDE2 (-54522), C1orf52 (+4074)
cg02487499	-0.0350281	0.00813968	1.6821e-05	0.0013364	chr1	33937968	N_Shore	ZSCAN20 (-277)
cg02488983	0.068654	0.0202585	0.000701753	0.017143	chr20	52757734	OpenSea	BCAS1 (-70602), CYP24A1 (+32777)
cg02489379	-0.0752844	0.0100967	8.89426e-14	4.58438e-10	chr2	231409567	OpenSea	CAB39 (-167992), SP100 (+128587)
cg02489677	-0.0649787	0.0126227	2.636e-07	6.34243e-05	chr7	69336657	OpenSea	AUTS2 (+272339)
cg02490582	-0.0506443	0.0156895	0.00124696	0.0250846	chr19	38964685	OpenSea	RYR1 (+40216), MAP4K1 (+143878)
cg02491012	-0.059494	0.0144027	3.61582e-05	0.00230143	chr16	28985826	N_Shore	SPNS1 (-269)
cg02496234	0.0755892	0.0237525	0.00146078	0.0277708	chr7	20826128	S_Shore	SP8 (+376)
cg02498484	-0.0871685	0.0149137	5.07003e-09	3.06973e-06	chr16	70831829	N_Shelf	MTSS1L (-111861), VAC14 (+3234)
cg02499548	-0.0456085	0.0121029	0.000164305	0.00650178	chr1	230798038	OpenSea	COG2 (+19801), AGT (+52004)
cg02500152	0.0548594	0.0108794	4.59493e-07	9.49867e-05	chr12	48357316	Island	TMEM106C (-86)
cg02500581	0.112807	0.025302	8.25586e-06	0.000802009	chr7	135694320	OpenSea	CHRM2 (-859095), MTPN (-32257)
cg02502727	-0.0419083	0.0128937	0.00115282	0.0238348	chr20	11780146	OpenSea	BTBD3 (-91329)
cg02507033	0.098436	0.0208739	2.40817e-06	0.000326309	chr16	11439758	Island	RMI2 (+471)
cg02507296	-0.0350226	0.0101412	0.000553373	0.0146798	chr10	104211328	S_Shore	C10orf95 (-29)
cg02507347	-0.0460004	0.0117566	9.12596e-05	0.0043278	chr13	40714464	OpenSea	COG6 (+484651), FOXO1 (+526269)
cg02508229	0.0461615	0.014034	0.00100447	0.0217584	chr1	27336989	N_Shore	FAM46B (+2337), TRNP1 (+16792)
cg02512878	-0.0725592	0.0156809	3.70604e-06	0.000451392	chr4	79698168	S_Shore	BMP2K (+637)
cg02514974	-0.0732766	0.0159134	4.13066e-06	0.000489808	chr11	63994115	S_Shore	DNAJC4 (-3634), TRPT1 (-390), NUDT22 (+354)
cg02515738	-0.0539345	0.0144889	0.000197286	0.0073706	chr7	146635353	OpenSea	CNTNAP2 (+821901)
cg02517489	-0.0476053	0.0163309	0.00355647	0.0493013	chr15	25683075	N_Shore	UBE3A (-29281), ATP10A (+425279)
cg02518354	-0.0862579	0.0227527	0.000149977	0.00610747	chr12	21602526	OpenSea	PYROXD1 (+11916), RECQL (+52000)
cg02519286	-0.0563124	0.0175117	0.00130124	0.0257773	chr12	6642354	N_Shore	GAPDH (-738)
cg02522757	-0.0738934	0.0137697	8.03389e-08	2.58703e-05	chr12	48298992	Island	VDR (-207)
cg02523617	0.1139	0.0167552	1.06136e-11	2.18824e-08	chr4	39699380	Island	UBE2K (-283)
cg02523938	-0.0416166	0.00900161	3.77784e-06	0.000458169	chr16	34409092	S_Shore	ENSG00000259680 (-761397)
cg02524754	-0.0565289	0.0155491	0.000277428	0.00929992	chr21	44985005	N_Shore	SIK1 (-137998), HSF2BP (+94368)
cg02527527	-0.0351955	0.00859146	4.19307e-05	0.00254561	chr22	38303310	S_Shore	MICALL1 (+1007), C22orf23 (+46292)
cg02527922	0.0636562	0.012858	7.39421e-07	0.000135643	chr2	218775353	OpenSea	TNS1 (+33497)
cg02528347	0.051365	0.0151839	0.000717359	0.0173931	chr1	12030750	OpenSea	MFN2 (-9618), PLOD1 (+35941)
cg02533173	-0.0470404	0.0121233	0.000104389	0.0047509	chr19	15391124	OpenSea	BRD4 (+137)
cg02535053	0.0439468	0.0141208	0.00185694	0.0324757	chr9	130004468	N_Shelf	ANGPTL2 (-119307), GARNL3 (-22336)
cg02535796	0.0511491	0.0149644	0.000630736	0.0159942	chr22	42755569	OpenSea	TCF20 (-144122), NFAM1 (+72831)
cg02536026	-0.0380805	0.0121595	0.00173773	0.0311077	chr11	75063569	S_Shore	ARRB1 (-821)
cg02536488	-0.0603466	0.0136186	9.37138e-06	0.000878289	chr7	18885139	OpenSea	TWIST1 (+272155), HDAC9 (+349214)
cg02537337	-0.0538152	0.0124142	1.45781e-05	0.00120713	chr3	48647223	Island	UQCRC1 (+246)
cg02538337	0.0577285	0.0163533	0.000415447	0.0121748	chr10	110326748	OpenSea	NONE
cg02538829	0.0675928	0.0229113	0.00317567	0.0459013	chr17	21226533	OpenSea	KCNJ12 (-52975), MAP2K3 (+38550)
cg02539127	0.0568239	0.0154318	0.000231175	0.00822312	chr17	9839289	OpenSea	RCVRN (-30352), GAS7 (+262578)
cg02540579	0.160314	0.0211148	3.13798e-14	2.02505e-10	chr9	130922493	N_Shore	C9orf16 (-45)
cg02541231	-0.0433649	0.0144663	0.00272075	0.0415818	chr11	2398776	Island	CD81 (+253)
cg02541887	-0.0906199	0.0173696	1.81702e-07	4.77578e-05	chr1	52224158	OpenSea	NRD1 (+120318), OSBPL9 (+141395)
cg02545966	-0.0521312	0.0135686	0.000122007	0.00529613	chr3	182907522	OpenSea	B3GNT5 (-63509), LAMP3 (-26824)
cg02546941	-0.0348272	0.0118314	0.00324407	0.0465386	chr17	73030677	Island	ATP5H (+12380), ICT1 (+21909)
cg02547120	0.0322293	0.00921218	0.000467781	0.0131488	chr22	38006691	S_Shore	SH3BP1 (-28790), GGA1 (+2210)
cg02548780	-0.042234	0.010692	7.81375e-05	0.00390286	chr16	22020026	Island	VWA3A (-83836), UQCRC2 (+56046)
cg02551604	0.114859	0.0223543	2.77539e-07	6.57418e-05	chr5	131831745	N_Shore	IRF1 (-5256), IL5 (+47468)
cg02551797	0.0915396	0.0303407	0.0025524	0.0399206	chr4	2243986	Island	POLN (-139), HAUS3 (-127)
cg02552466	-0.0482131	0.016448	0.00337616	0.047724	chr6	30616879	S_Shore	ATAT1 (+22217), DHX16 (+23934)
cg02553489	-0.0412452	0.0135283	0.00229748	0.0373066	chr8	126010874	Island	SQLE (+127)
cg02553654	-0.0503592	0.0142693	0.000416831	0.0122001	chr9	4387128	OpenSea	SLC1A1 (-103315), GLIS3 (-87213)
cg02555241	-0.0682481	0.0176566	0.000110954	0.00495775	chr20	271578	S_Shore	C20orf96 (-189)
cg02555807	-0.0738613	0.019977	0.000217895	0.0079077	chr15	40615100	Island	PLCB2 (-14978), C15orf52 (+18067)
cg02556551	0.0368893	0.0121372	0.00237087	0.0380653	chr6	88466121	OpenSea	SPACA1 (-291385), AKIRIN2 (-54195)
cg02557194	-0.0395732	0.0116905	0.000711625	0.0173027	chr17	42264277	Island	TMUB2 (-139)
cg02560717	-0.0928445	0.0149044	4.68471e-10	4.68923e-07	chr7	91808223	N_Shore	LRRD1 (+223)
cg02562419	-0.0392048	0.00889536	1.04652e-05	0.00095143	chr6	159049626	OpenSea	DYNLT1 (+16144), TMEM181 (+92159)
cg02563339	0.0644053	0.0134211	1.59597e-06	0.000240841	chr8	28717876	OpenSea	INTS9 (+29604), EXTL3 (+159033)
cg02564756	-0.0478128	0.0110672	1.55861e-05	0.00126776	chr3	128902977	Island	CNBP (-225)
cg02565297	-0.0781429	0.0129147	1.44227e-09	1.13979e-06	chr12	133144810	N_Shore	P2RX2 (-50592), FBRSL1 (+78674)
cg02567922	-0.0344424	0.00818492	2.57598e-05	0.00180965	chr1	28136248	OpenSea	PPP1R8 (-21040), STX12 (+36555)
cg02571470	-0.0512637	0.0118749	1.58178e-05	0.00128164	chr2	73294845	N_Shelf	SFXN5 (+4119), EMX1 (+150242)
cg02571816	-0.116328	0.027804	2.8662e-05	0.00195545	chr19	38747378	Island	PPP1R14A (-148)
cg02571912	-0.115619	0.0265689	1.35096e-05	0.0011414	chr1	172972772	OpenSea	TNFSF18 (+47330), FASLG (+344615)
cg02574128	-0.0900491	0.0158381	1.30343e-08	6.42963e-06	chr8	37980067	OpenSea	ASH2L (+17308), STAR (+28715)
cg02574542	0.0582294	0.0153532	0.00014904	0.00607867	chr16	27878802	OpenSea	GSG1L (+196027), KIAA0556 (+317330)
cg02576092	-0.0732534	0.0196242	0.000189352	0.00716635	chr1	27668556	OpenSea	SYTL1 (-2807)
cg02578318	0.0523807	0.0157166	0.000859673	0.0195912	chr17	73060398	OpenSea	SLC16A5 (-24634), KCTD2 (+17059)
cg02581828	-0.0363475	0.009763	0.000196877	0.00736171	chr6	31546769	N_Shore	TNF (+3426), LTB (+3432)
cg02581914	0.0510055	0.0129388	8.07858e-05	0.00398663	chr22	31273735	OpenSea	MORC2 (+90451), OSBP2 (+182943)
cg02582846	0.0432814	0.0148003	0.00345171	0.0483782	chr14	91636269	OpenSea	C14orf159 (+55556), GPR68 (+83999)
cg02584459	0.0870634	0.023013	0.000154811	0.00624696	chr10	91295421	Island	SLC16A12 (-109)
cg02587124	-0.07138	0.0201677	0.000401149	0.0118893	chr6	34626797	OpenSea	SPDEF (-102707), C6orf106 (+37826)
cg02589673	-0.0476063	0.0146006	0.00111188	0.0232695	chr8	15379166	OpenSea	SGCZ (-283319), TUSC3 (-18625)
cg02590486	0.0749577	0.0183364	4.35261e-05	0.00261027	chr12	499376	S_Shore	KDM5A (-757)
cg02593352	0.141364	0.0372532	0.000147832	0.00604554	chr6	28890981	Island	TRIM27 (+784)
cg02596645	-0.0584634	0.0129247	6.0861e-06	0.00064301	chr4	187628413	OpenSea	MTNR1A (-151693), FAT1 (+16595)
cg02600974	0.0737333	0.0251551	0.00337713	0.047728	chr9	88713706	Island	GOLM1 (+766)
cg02601341	-0.0620922	0.0197753	0.00169015	0.0305488	chr16	31235841	Island	ITGAM (-35473), PYDC1 (-7162)
cg02601626	0.0314075	0.00871977	0.000315936	0.0101472	chr11	889231	N_Shore	CHID1 (+15691), TSPAN4 (+44786)
cg02603526	-0.0519953	0.0133002	9.25409e-05	0.00437181	chr7	50626272	OpenSea	FIGNL1 (-108851), DDC (+6881)
cg02607779	0.0417432	0.0133203	0.00172557	0.0309495	chr2	208030673	N_Shore	KLF7 (-5)
cg02608292	-0.0447041	0.0116852	0.000130392	0.00554207	chr19	55897501	Island	TMEM238 (-1536), RPL28 (+202)
cg02608491	0.0304986	0.00799437	0.000136177	0.0057185	chr12	133378387	Island	ANKLE2 (-39914), GOLGA3 (+26900)
cg02611615	-0.063259	0.0196156	0.00126003	0.0252472	chr17	47785319	OpenSea	SLC35B1 (-3)
cg02616368	-0.0305361	0.00799993	0.000135056	0.00568625	chr8	143761680	OpenSea	PSCA (-193)
cg02616795	-0.101172	0.0162759	5.09804e-10	4.99586e-07	chr21	45029264	OpenSea	SIK1 (-182257), HSF2BP (+50109)
cg02620189	0.0600191	0.0151251	7.24246e-05	0.003707	chr19	40927363	Island	PRX (-8091), SERTAD1 (+4568)
cg02620741	-0.0475632	0.0163043	0.00353173	0.049087	chr6	37515893	OpenSea	CCDC167 (-48196), MDGA1 (+149872)
cg02621020	-0.0374287	0.0116652	0.00133397	0.0261867	chr8	145159250	Island	KIAA1875 (-3378), SHARPIN (-158), MAF1 (-151)
cg02621988	-0.0630955	0.0205834	0.00217406	0.0360255	chr17	2498631	S_Shore	PAFAH1B1 (+1592), CLUH (+116682)
cg02624558	0.151278	0.0292205	2.25355e-07	5.61126e-05	chr1	202777611	Island	KDM5B (+986)
cg02625641	-0.0556953	0.0147245	0.000155267	0.00626024	chr15	59041175	Island	ADAM10 (+1001), LIPC (+338408)
cg02626929	-0.061832	0.019234	0.00130569	0.0258285	chr16	3011661	N_Shore	KREMEN2 (-2283)
cg02628353	-0.0578875	0.0122323	2.21921e-06	0.000307538	chr7	26241504	Island	HNRNPA2B1 (-1139), CBX3 (+723)
cg02632852	0.107307	0.0215019	6.01971e-07	0.000116033	chr17	5094881	Island	ZNF594 (-7190), SCIMP (+43273)
cg02636461	-0.0683681	0.023482	0.0035968	0.0496497	chr16	69148474	OpenSea	CIRH1A (-17943), HAS3 (+7032)
cg02641205	0.038172	0.00844735	6.21886e-06	0.000652779	chr19	45240156	OpenSea	BCL3 (-11647), CEACAM16 (+37736)
cg02641539	-0.0585421	0.017858	0.00104473	0.0223504	chr8	105351190	OpenSea	DCSTAMP (-863)
cg02641865	-0.0868352	0.0205798	2.44921e-05	0.00174719	chr1	40595336	N_Shelf	PPT1 (-31962), RLF (-31708)
cg02642790	0.0516452	0.0136736	0.000158725	0.0063564	chr5	149505089	OpenSea	CSF1R (-12155), PDGFRB (+30333)
cg02646429	-0.0358345	0.00882321	4.87805e-05	0.00282053	chr9	139871777	N_Shore	PTGDS (-179)
cg02646643	-0.0928499	0.0178125	1.86179e-07	4.86286e-05	chr3	184026751	OpenSea	EIF4G1 (-6444), PSMD2 (+10255)
cg02647825	0.0670766	0.0169715	7.74025e-05	0.00388071	chr3	12527333	S_Shore	MKRN2 (-71179), TSEN2 (+1324)
cg02647874	-0.0401554	0.0109345	0.000240317	0.00843936	chr11	47380751	S_Shelf	MYBPC3 (-6499), SPI1 (+19190)
cg02647941	-0.153058	0.029484	2.08937e-07	5.31901e-05	chr3	147127143	Island	ZIC1 (-27)
cg02650080	0.0487009	0.0140719	0.000538434	0.0144091	chr3	194801513	OpenSea	LSG1 (-408308), XXYLT1 (+190382)
cg02652185	0.0389679	0.0090488	1.65923e-05	0.00132499	chr2	99387621	OpenSea	ENSG00000273045 (-370326), MGAT4A (-44463)
cg02654279	-0.0518155	0.0110746	2.88583e-06	0.000374905	chr7	65615582	OpenSea	TPST1 (-54603), CRCP (+35991)
cg02655351	-0.0600359	0.0113562	1.24595e-07	3.57277e-05	chr1	3498101	N_Shore	MEGF6 (+29957), ARHGEF16 (+127112)
cg02656222	-0.0498441	0.0166602	0.00277329	0.0421074	chr10	103861183	OpenSea	LDB1 (+19026), HPS6 (+36037)
cg02661431	-0.038075	0.0127533	0.00283119	0.042683	chr1	45010881	OpenSea	TMEM53 (+129345), RNF220 (+140016)
cg02661473	-0.063121	0.0166292	0.000147166	0.00603116	chr6	6798768	OpenSea	RREB1 (-309272), LY86 (+210428)
cg02661886	-0.0464776	0.0112624	3.67851e-05	0.00233161	chr12	118573745	Island	PEBP1 (+83)
cg02662491	-0.0365429	0.0122344	0.00281817	0.0425623	chr3	165574116	OpenSea	BCHE (-18857)
cg02663457	-0.0471957	0.0127825	0.00022231	0.00801628	chr5	177658120	N_Shore	PHYKPL (+1665), HNRNPAB (+26613)
cg02664177	0.0730891	0.0158561	4.0361e-06	0.000481367	chr7	537828	S_Shelf	PDGFA (+21202), FAM20C (+344860)
cg02665728	0.0672901	0.0149422	6.68874e-06	0.000688445	chr12	121682149	OpenSea	P2RX4 (+34282), CAMKK2 (+53961)
cg02665843	-0.0690474	0.0227268	0.00238039	0.0381765	chr12	98503559	OpenSea	TMPO (-405848)
cg02667081	-0.0890043	0.0134388	3.52159e-11	5.82358e-08	chr16	71880439	S_Shore	ATXN1L (+546)
cg02667335	-0.13566	0.03011	6.62239e-06	0.000683126	chr12	133464515	Island	CHFR (-322)
cg02668984	-0.0498115	0.0143697	0.00052741	0.014208	chr17	48172022	N_Shore	PDK2 (-616)
cg02671019	0.0590912	0.0141218	2.85946e-05	0.0019526	chr1	24829462	Island	RCAN3 (+76)
cg02671790	0.0527861	0.00883035	2.26166e-09	1.62024e-06	chr17	4910587	OpenSea	KIF1C (+9345), SLC52A1 (+28139)
cg02676144	-0.0523611	0.0129181	5.04971e-05	0.00289261	chr1	25174677	Island	CLIC4 (+102830), RUNX3 (+116823)
cg02677117	-0.0491908	0.0153859	0.00138797	0.0268811	chr3	9943401	OpenSea	IL17RE (-901)
cg02677865	-0.0593079	0.0142049	2.97762e-05	0.00200776	chr19	19223563	S_Shore	TMEM161A (+25738), SLC25A42 (+48756)
cg02678305	0.0345058	0.00849011	4.81901e-05	0.00279597	chr6	30460322	S_Shelf	PRR3 (-64340), RPP21 (+147415)
cg02678462	-0.0280079	0.00687587	4.6339e-05	0.00272179	chr19	5154735	S_Shelf	KDM4B (+185604), PTPRS (+186078)
cg02680641	-0.0558236	0.0131711	2.25195e-05	0.00164475	chr9	139924651	S_Shore	ABCA2 (-2010)
cg02683070	-0.0723958	0.0170501	2.17552e-05	0.0016064	chr17	40259264	N_Shore	ZNF385C (-44190), DHX58 (+5486)
cg02683314	0.0625593	0.0117286	9.6128e-08	2.95723e-05	chr19	4182606	Island	SIRT6 (-6)
cg02685945	-0.0387671	0.00630942	8.03048e-10	7.09716e-07	chr6	22570146	Island	PRL (-272417)
cg02688359	-0.0483708	0.0126613	0.00013325	0.0056317	chr11	2093768	OpenSea	IGF2 (+68699), MRPL23 (+125261)
cg02688549	-0.130915	0.0203304	1.19975e-10	1.56889e-07	chr2	237469354	OpenSea	IQCA1 (-53170), ACKR3 (-8929)
cg02690881	-0.0567737	0.0133537	2.12317e-05	0.00157859	chr12	68767945	OpenSea	RAP1B (-236673), MDM1 (-41834)
cg02691442	0.067176	0.0174615	0.000119527	0.00522084	chr1	43456627	OpenSea	SLC2A1 (-32127), EBNA1BP2 (+181613)
cg02695349	0.0516576	0.0153425	0.000760028	0.0180857	chr7	38269241	OpenSea	STARD3NL (+51418), AMPH (+401925)
cg02695938	0.0655214	0.0137845	2.00158e-06	0.000284423	chr17	75091971	OpenSea	SEPT9 (-185520), SEC14L1 (+7141)
cg02697115	0.0702157	0.0194405	0.000304057	0.00988705	chr10	131761660	Island	EBF3 (+444)
cg02698731	0.0364091	0.0119292	0.0022725	0.037045	chr17	79516420	N_Shelf	C17orf70 (+2982), FSCN2 (+20863)
cg02699635	0.0476187	0.0134556	0.000401722	0.0119012	chr11	45929519	OpenSea	C11orf94 (-687)
cg02701137	-0.0662582	0.0115256	8.98759e-09	4.83008e-06	chr20	34994743	OpenSea	MYL9 (-175143), DLGAP4 (+100486)
cg02702424	-0.0477764	0.0149928	0.00143941	0.0275062	chr3	30654871	OpenSea	TGFBR2 (+6779), GADL1 (+281385)
cg02703032	0.102493	0.0338578	0.00246866	0.0390937	chr6	32938830	N_Shore	BRD2 (+153)
cg02703787	0.0668923	0.019624	0.000652723	0.0163496	chr15	93256789	N_Shore	CHD2 (-186268), FAM174B (-57602)
cg02703850	0.0197626	0.00639709	0.00200624	0.0341749	chr4	985499	Island	SLC26A1 (+1724), IDUA (+4715)
cg02704667	-0.0665476	0.0124912	9.95472e-08	3.02863e-05	chr19	13029375	N_Shore	SYCE2 (+714)
cg02705909	-0.0424858	0.00974235	1.29503e-05	0.00110711	chr19	18879450	OpenSea	COMP (+22672), CRTC1 (+84963)
cg02708904	-0.0858034	0.0107086	1.12311e-15	1.20471e-11	chr11	102343355	OpenSea	TMEM123 (-19581), MMP7 (+58128)
cg02709041	0.0487016	0.0153694	0.00153102	0.0286276	chr2	3702504	S_Shelf	ALLC (-3280)
cg02709840	0.100601	0.0160002	3.22698e-10	3.50405e-07	chr16	67062875	Island	CBFB (-272)
cg02710090	-0.0929728	0.022683	4.15323e-05	0.00252891	chr1	207225128	N_Shore	PFKFB2 (-1476), YOD1 (-707)
cg02712294	-0.0433756	0.00965635	7.05817e-06	0.000715888	chr8	41559393	Island	NKX6-3 (-54516), ANK1 (+194886)
[truncated: 15,240 more rows]

## Sheet: Table S9
Table S9	Sigificant Vaccination associated CpG sites, FDR<0.05, all ethnicity, Discovery cohort
[truncated: 162,994 more rows]

[truncated: 7 more sheets: Table S10, Table S11, Table S12, Table S13, TableS14, TableS15, TableS16]
